# Supplementary material for: Parallel evolution of conserved non-coding elements that target a common set of developmental regulatory genes from worms to humans
Source: Genome Biol. 2007 Feb 2;8(2):R15. doi: 10.1186/gb-2007-8-2-r15 (PMC1852409; doi:10.1186/gb-2007-8-2-r15)
Supplement: Additional data file 8 — Sequences of the 2,084 wCNEs. [file gb-2007-8-2-r15-S8.txt]

>I_784184_784219
TTCCGAATTCATTCAAAAACAAATTATGTGCTCAAC
>I_788281_788336
CATTTTGAATGGGTATGCAATTAGCAATCGATGCAAATTAATTAAACAAACAACGA
>I_2156018_2156094
ACAAAATGACAGATGTTCAAATTTTACACTTGTTTCACTCTTTCTTTTCGTATTTCCTCA
ACACATTACGTTGGAAA
>I_2605550_2605606
AAGAACACAAAGTGCCCTCTGCCTTTTAGTCACCCTCTGTTGAGCACAACAACCACC
>I_2682877_2682938
GCACGCACAACCCGAATTGATATCAATTGGGGGTGAGAAGAACAGAAGTGACGGAGGGTC
CC
>I_2697260_2697292
CTTCTTAATTGCATTTATTCATTTGTTCGTTGT
>I_2750885_2750922
CTAAGACACTAACAAGTTATGATTGATAATCGAGTGAA
>I_2831419_2831462
GAAAACGAGGCGAAAAGGATCCATAAAATTCAAATAAATGACGG
>I_2966436_2966474
TCCACAAGGCGAAACGATCATTATGAGTGACACCAATTT
>I_2967621_2967651
CACATACCTAATTACAGGTGTCAATATATAC
>I_2974918_2974971
TTGCACAAGCGACCGATGCGTGGTTTTTGTCGATATAATTGCATACAATTAGCT
>I_4218418_4218472
GTTTCATTGTTCTTCTGTCAGCACTCGAACAAAAATGAAATATGGGCTTTTCCGG
>I_4222506_4222546
ATAATTTGTATTCTTATTCCCATCTGGCGATTATTTTCGAG
>I_4320949_4320995
CCTCTTTCCCTCCTCCATTATTTATATTTGTTGCATTCTGTTTTGTG
>I_4406205_4406252
TAAGGTTCATGTCAAAATGAGCAATTTCTATGCATTCTTGATGAAAAG
>I_4872507_4872549
AATTGTGACGTGTGTCTGTCACACATGCATGAATTCTCAATTT
>I_4881295_4881348
AAGAGGGCATATATTTCGAGTGTTGACCGCAAAGTGAAATCCGTCTAAGTCTCT
>I_4881390_4881421
CTCGAGGGGTCACCCAGTGGCTAACTTATCTT
>I_4917795_4917844
AGTTGAAGAGGCGGAAATGGGTGCGCGATTAGTCACTTCGCGACCCCGAT
>I_5096422_5096478
AAAACCTGAACCACTGCCTGGCTTCTCATTTCATCATTAAACTCGGCCCATTCCCGG
>I_5216234_5216270
ATTTCTTTTTGACAGATCCCGAAAGTGGGTGTTTATG
>I_5218203_5218239
ACGATGCGGGAAGCCGTTAATCTCTAATCCACTTGTT
>I_5316572_5316613
GAATAGAAAAGACCGGGCGGGATGGTGTGTCACTCACACACA
>I_5399517_5399577
AGAAAAACAAATCGTCTTGGTTGTTCTCTCATTTCACACCGTTTCAAATTGCTTTTGTTC
C
>I_5784050_5784089
GTTATCAACCACAACATTTGCTATTTTCACTCGTTGTCAT
>I_5784130_5784169
TTCTTCGTGTGATATCTGACCGACAGGAGGAGCACGCCTG
>I_5890300_5890399
GAGAAAGCAACACGGATAGCAGCAGTGTTTGAACGAACCGATGACCGATAAATGGGACAC
CACATTTGGTAATTGGGTCATTTGGGGTGGCACAGGCACG
>I_5949494_5949524
CATAATTGAGTGACGCAAAGAAATTGGAAAA
>I_6011785_6011828
ATGATGGCAGTGATCGGAAATCAGTCGGAAATAGTGGGCGGGAA
>I_6171442_6171543
CCTTTCACAATGACATAACGATGAATGAAGCGATGTTTTCCCTTTCATCTCCTATTTCTC
TTCTCAATGAACCAGTGAACACGATTAAGTGACCAAAATGAC
>I_6183161_6183232
AGACCTCCCGCCACTCTTCTTTGAAGAGACAATCTGTGAACTTTGGCAAACTGTCAGCGT
GTCTAGAACTCT
>I_6206668_6206723
AAAAGATAAATTGATTGGAAATCAGAGAGTCATCCGACATGTAATAACAGGTGTGT
>I_6244161_6244209
CCAGCTTATGATGTACTATGTGTCAGTTGTTCCTCTTTCTTCTCCTTCC
>I_6284779_6284811
TCTCACTCATCATAATAGCACCATTTCCGGTGT
>I_6341928_6341964
CGCATTGTTTTCTGTCTCAGTGTCAAGATTTACACAC
>I_6348336_6348380
ATGATGATCAAGTTGACCTCGAACTGTGTACCGTTCTTCTATTGA
>I_6617389_6617433
ATGAGTGATGGTGATCGGCTTATCAGATTAGATCAAGGGATTCGG
>I_6624111_6624162
GGACGGGGCGATTCCAGGACATCATTACACTCTGAAGGGAGCCCATGTGTCT
>I_6627382_6627439
GTAGACATAATCTCGCTTTCAATTGTGCCAAGTTGTTTCATCGAAAAAGAGTGAAACC
>I_6693883_6693936
AGAATGATCTTGATACACATTAAAATTCAGAATATACATACATTTCCGGCCTCT
>I_6701033_6701074
TTCTTATTTGAATTGTGATATGTAATTGGATCAAGTATCACA
>I_6894381_6894420
AGAAACGACTAATTCGGATTACAAACAGGCAAAGTGGACG
>I_6904653_6904696
CCGTTTATATTGCCTTTTGAAACACATGTCAACACTGGAAAAGA
>I_7041387_7041439
AGGCATAAAGTTACCATAATCGGATGGATGGGCGCGGCTCTTCCTTTCTCTCT
>I_7045456_7045506
TGTGTTCATTAATTCAATTAGTGTTTTATCAATCATTCAACAAATCATGCA
>I_7556564_7556602
GAGTTGAGATGAAGGCGATATGTAATGTCAATAAACGGG
>I_7963137_7963207
TTCTTCTTCTCCCTTCGTTTCCCTAGCTTCTCCCACAAAATTACACTATTCATATCACTT
TTTGACGTCGC
>I_8128429_8128463
TCTTCTGAATGCCAATTCATTTGTCATGTTTCTTC
>I_8359220_8359256
AGATGATCAGTTGAACAAATCAAGTGTTCAAACTATT
>I_8401957_8402023
AAATATTGATTTCACGATTTCGACCACCTTATCCAAATATTTGCATAAGACTTGACTCAT
AGGCTCG
>I_8468156_8468237
TCTTTGTCGTCTCCAGTCGTCCCGTAAAAAGTTACCATACCAATACTGGTTTCTTCCTCT
TCTTCTTATTCTTCCCGAACGT
>I_8485992_8486080
AGGAAAACGAAGATCAAATTACTTTCGGGAAGAGAAGGTCCTCCCTGATGCTAAGCACTC
CTTGTTAGTAAAAGAAAAGACATTGAGCC
>I_8487564_8487617
GAATAGCTAAATGACGTGGCAACACGCGACAACAGGATATCCGTTGAAACTATG
>I_8511506_8511574
CTCACACATACAAATACATACAGAGACACACGGCATAAGATTTGCATGAGCAATGAATTT
CAACTCTTC
>I_8514436_8514488
AAGGAGAGGTCAATTACGGATTTGATTCCGATGGATTTAAAGGTGTTGAAGAG
>I_8909714_8909743
AGGACATGAATGATTGTGTGACAGAGATGG
>I_9462455_9462507
CTACTTTATTATTTATAATAATCGCTCTTGTTCATACATTTTTGAACGTTTTG
>I_9549291_9549346
GGGACCTTATGTTCAACAACTTGTTGAGCAATCTCGATTTTCTGCAGATGCCCGCC
>I_9551851_9551998
TGTGTGTTTTGTGTATGTTTCCTGTACACGAAGAGCGCGAGGAAAGAAATGTTCAAACAC
TTGACAATCCGTGTTAACGATATGTTTGTCTCAGATTATCGACGCTTAACACAGTCAGAG
TGATGGGAAAGTGAGCATTATCGTTCGC
>I_9716736_9716792
TTTTTGCTCCGATTATTGGGGACAGCTCACGGAGAGCAAGAGATGCACACATACATA
>I_9739902_9739955
TTCAATGGTAAACAAGTGAAGCGTGTCAATTATGGGATGGCTTTCACATACACA
>I_9809271_9809324
AATACGAACACCCAGAACCCGTATTAGTTTGTTGTCATTTTTCATTTTGCTTCT
>I_9809472_9809515
CTTTTTGACGACAGCTCATCTCATTTTAGATGACAGAAACATCA
>I_9815207_9815267
ACGTCATAATCCAGTCTCAAGTATCAGCTTACGAGTGCATTCCTTCTTTATTTGTCCTTC
T
>I_9867008_9867165
GCTACTAGTAGTGCTGTTGGTGTCGCTCCTTACCGTGTGCGCGGGGGTCGGCGACGCGCT
GGGAGGTGGTGTCGATAACCTGAAATGTCCTTGAGGTTGTTATACGCCGTCGTCATCGTC
CGTCGGTGACCACTAGATGGAATAGTGACGGAAGAAAA
>I_9925557_9925589
CCCACTTAAAGACGTCAAAAGCTTCGATACTTT
>I_9952094_9952225
GACGATTTGTTTATAAGTGACATGTGTGTCTAAGTCTCGAACTCTCTCCTTCTGACTTCC
ACCAAGTTGCTCCAATCACTTTCTGCTGCACCAGTCTACGTACCACTTGCCACTATTTCA
TTTCTTTTTTCC
>I_10017340_10017399
GGTGCACTATTTATTGACGATGTTCTTCTCGCTGTTGATTATAGGAGAGAGCAAATAAAA
>I_10403305_10403380
AGAAGAAGGAGACACCCTCTTCTTTCCCAAATCAGTCGACGCCTTGCGTATTTTGACGAA
CTTATGTTAACTCAAC
>I_10502699_10502738
GACATAACAATAATTTTCCGGTTCATCAATTTTATGTGTG
>I_10503206_10503243
GAATACGGTAGTTTTAGGTGATGAGATGCAAATGTACA
>I_10507800_10507889
TTTTTGCTCATATTGCGTGGTAATAAATTGTGATTGATGGCAGCTAATTTCGTCCGTCCG
TCGAAAACGTCAAAAGAGGGACGCCGACAT
>I_10756794_10756839
GGCTCCGCCCGTTTTTGTTGACTTGTTTCTCTGTCTAGTGTACTTT
>I_11508758_11508806
GGATAATCGGCTTTGGCAGGCACCTTTCTCCCGATTAACCTGGATTCCT
>I_12686036_12686079
CCCCCACGACGCCATTTAATGGATTTGTTTGCATTTCGTTGTGT
>I_14328626_14328665
AGTTTAAGGCACGCGCGTTCCGCAAATGTTTGCTAAACGG
>I_14845379_14845430
AAAAAGTGTCAGCTGTTTTGCATAAATTAGTTGCGAAATTGAAATGCATACA
>II_510897_510955
TGGTGAAGTGTGACATGTCATCTCATCGTTTTCTCGTTTTCTCGCACATTTGCGACTTT
>II_514777_514826
TCTCAGATCATAAACCATTATCTGTGAGAACCATAAAAGGAGCCATAAAA
>II_3795460_3795516
GTTGGCAGCTTGTCATATTAAATCGACAAGAGTTTCCCGTCGTTTGACCATTTCCAC
>II_4098829_4098858
ACGGTTATATAAACACGTTTGACACACATC
>II_4454650_4454680
AGAAAGACAAGCTTTCCGGGTGGCTGGACTT
>II_4814843_4814893
AAGTCCTCAGATGACCCTTTAACGGCTGGTAGGGATTACGTATGACCAGAC
>II_4815334_4815370
GGATAAGGAACCCCATTAACTTCCTACCAATTACTGC
>II_4815559_4815610
CTACCGACACAGAGCCTAGGAGAGGTACTTCATAGTAAATTATGTTTGTTTT
>II_4873293_4873381
AGAATGAAGCAAAGATGTGTTTCTCCTCTCGCCATCACCGGTCTTATAAGCGATTCGGGT
CTGCAGCGGTCGCCTACCCTTTTTGCTCC
>II_4925440_4925531
TGTCAACGAGAACGAAATGTTTCTCCAGGTCTTACAGAGGCACACCCCGTCCAAGTGATT
ATGGAAAACGTGGCATAGGTCACTGATAAGAA
>II_4966868_4966907
CTCTGTTTCTTTTTGATATCAATCTCATTGGCACCCACAA
>II_5118986_5119047
GTCACGCCTCGCCGAGCTTTTGGAGGTCCTAGAAATCCGAGAATAATTGCCAGTTATTGT
CT
>II_5122648_5122741
CATCATCGTTTCCTCTATCTTTTCCTCTCCATTTTTGCTCCTATTCTGACGACATCTCGA
CGGCACAAATCAAAGACAAAAACACTTGAAAACT
>II_5141972_5142018
CAGTTAGTTTGAATAGAAGAAGCTTGCCTTGAGAGCGAGACACTTGT
>II_5152631_5152672
GCAATATTTGAGCTTGATTCGGATTTCACATCTTCTAAAATT
>II_5226588_5226627
TGGTGGTAGTGGTGACACTTGGCCACCGAATTTATACGAG
>II_5229098_5229157
GAAGACGTCACATAATGGAATGTGTTTTATGGTGACAAACTGGCAGGATTCCAAGATTTT
>II_5247840_5247903
GGAAAATAATTCACGAGGGATTAGAATGAAAATAGCAAGGACAAATCAACGGGTACAATG
GCAT
>II_5273528_5273589
GGATGGAGAGCAATTATTCGGCCAATTAGAGATTAGTTTCGTTTTTGGCCAATCCAATTC
TT
>II_5289130_5289236
GGGAATTGCGCAAAAATGATAAAACGAATTGAATTCCCAGGCGAATGACGTCTCCTTCCG
CTCTTCGTCGTCCACTTTGTGAATCCCATTTTCTTCTATTTTTGTGT
>II_5309089_5309166
CAGTGGTTTTGCAAACGTTTGAGCAGCTGTCTGATGCTCGTTTCGTTGTGTGCATCCTCT
TAATTCTTTCTTTCTCTA
>II_5462864_5462901
CTTTTCACGTCAAAAGTGAAGAAATGTGTACTAAACCC
>II_5465713_5465758
CACTTCCGATCCAATTATCTGATGATTTGAAACTCGTTTTGATTGG
>II_5578102_5578165
AACTGTCAAAAAACCTGAATTTGACACTTCACACGTAACTTTTCATCCTCCCGTGCCCCG
GAAA
>II_5605599_5605729
CAGAGAACGGGAGACTTATACGTCAGAGACGACGAACTTGTCACCTCAAATCGTATCGAT
GTATCTGTATCTCTTCTCTCTTCTTCATAACAAAATACTTAACGTTGTCTGGTTTTTCGT
TGTTTCTCACG
>II_5727735_5727786
ACATCGTCAAGTGACAAACTGAATGTTTGTGAAATCCGATAGGCAAGGAAAA
>II_5735899_5736003
ATTGAGTTGAAAGTTGCCGCGTGTCGCATATCTCGGCTGTAAATCGAGACTGTCGAACAT
GAGTCTTTATGTTTCTTTTTGCGGTATCTTGATGATACCGGAAGT
>II_5741074_5741126
TTTTCTGTATAATATCTGGTTGACAATGAAATGCGCGAAAGAAAACACTTGAG
>II_5759018_5759096
GCGTAGGTAGGTAGCCAAATGTTTGCAAAATGGCTAAAGAAGCTTACGGAGGACTACGCT
TCTACAATTAATTCGTCTT
>II_5780100_5780161
CGAGCAACTGGAGGAAGAAGCACAGCCAGTCACTCTCTCTATCCCATCTCGACTCTTTTT
CC
>II_5781627_5781685
TGAGCTCATTTGTTTGCTCTTTTTGCCCTCATCATATACATAAATATCGAATAACATCT
>II_5781950_5782062
CCAATCGAGTCATCCATTTTTTGCTATGTTCTGCTCTCTTATTTCCTTCCTCTTGTGCTT
GTTCCGAAAAAGCGACGCAAAAGGCTCATCTTCGCGTGTTTGTGCTTGTTTTT
>II_5782531_5782601
CTTCTGCTTCTGAATGTCGTCAGAAGTTCCCACAGTTGCCACGTCATCTGCAGCACCGCC
TTCAGAAGGAA
>II_5861920_5862072
GTTCACTTCTGTTTCCCAAAACATTCAAGTCTCTGGAGATTCGATGGTGGAGAAAGGAGC
AAAAATAGAGGAAGATTGCAGATTTCGGCCAAGACGTAGTGTTGCGTTGTGCGCCGCCCT
CCAAAAATATGACACCCTCCGGCGGTTTTCAAG
>II_5880258_5880309
GCTCGCGTTTTGAATTTTCATGAAAATTTAATGAGAATGGTGTCAAAAAAGA
>II_5881198_5881236
TCGGTAGCTCGATAAAACAACTTTTTATATCAATTCAAT
>II_5962693_5962726
GAACACATACATATTCTAGTTGTAACTTGACGCC
>II_6019234_6019301
CTGGCCGCACATCCACCTATTATCATAACGATGTTCATCATAAAAGGCGTTATGATCTGG
ATTCGCTT
>II_6020163_6020197
CGTCAATTGAAACCCTCTTGAATTTCGATTTCATT
>II_6091634_6091733
ATCAAATTGATAAACACATTTCAACCTCCCGAAAAGCTATAAACCGGTCGACTGACGGTG
ACGACATTTTACGAGCTATTCTGTTTCAGACTAAACACTT
>II_6114027_6114142
CGAATGTCTACGCAACGAATTAGTGGCGCAATCAGGCGAACGGATGGAGCACTTGAAGAG
AAAGCGGATTAGATGACAGACGGGGGTGCTGGTGAGTAGTATGTGATTGCAATTAG
>II_6114261_6114347
GGTTTCTTTTTCTCTTTTCGGACCCTCATAAATCATGATTTTGCTATCTGTGGCTTCTCG
GGTCCCTTGAGTGTTATTGACCTTCTT
>II_6120436_6120593
AAGGAAACCAATTAGGTTCTGACTAAATTCCACGGATTTCCGTTTCTCGAGCGTCTCTTG
AGTGCAATTCGAGATGGTCCTTTCATTTGTCTGCGTCTCAATGTCTCACACTATCTTCAA
CCGGTAAAACGATACGAAATGCACGTCGAAGAAAGAAG
>II_6161334_6161420
TGTGACATGACATTGCCTTCCGGGGAGGCGCTGGCTCCCCCATTCAAATATGACATCTGT
CTCCAGAATCTTATTCTTTTATCTTTC
>II_6170004_6170128
AAGTATGGGGCATGTCATCGAAACGACCTTCACATCAAAATGTGACCTCCTCACTTCCTC
TATTGTTGCTACCGTAAACACGGTCATGACAACTAGAGTGGGGATGATACATTAGCATAA
TGAGG
>II_6230205_6230258
AGAGAGGAAATTGAAAATTGACGAGAATCTAATTCGAACCGCAAATAAAATTGG
>II_6234155_6234283
ACCACGAAAAGATGAAAATCCCCTCCCCGGAAGACATCAAAAACCAATGGGGAGTCCGCT
TATTACTATGCAAATCGGCTTACTCATCATCTTTCTCTCAACTTTGAACTTTTCATCAAA
GCATATGAC
>II_6244246_6244337
AAAAGAGGTGAGTGCGAACTGAGTCACACTTTGCCGCCCTCCCACTATACTACTGATACG
GAGACACAAATCGATAACAATGTGGAAAGCAC
>II_6303262_6303299
TTGGGATCCCGTCATCATCATCGGTGTTTCGAAACTTT
>II_6324059_6324137
TTTCTCAGAAAAATGGCGCCACGCCATTTAATGACCCCGTCATTTTATGGGGTGGCGCGA
CAGAAAGGCGCCGCACTTC
>II_6385344_6385452
TACATGTACAATTATGTCGGTTTCCGTTAATTGAGAAAAAGAATTCAGGAATTGAAGAGA
CGAAAAAGAAGAAAAGATATGTCTTCGGACTGATTGGCATCGTTTGTTC
>II_6391946_6391998
CTTTCTATGCTAATGAGGTGTCAACTCTCGTTTCAATCCGATGGGCAATCAGT
>II_6395042_6395072
GTCCCGAAGGTCCAATTGATATTGTTTCGGA
>II_6410500_6410629
AGAACAAGTACATTGAGATGGAATGCGGTTTAGTGGTTACATTACACAACGAAAGTGACA
GAAAGACAGTAGAGGGCGAGGAAAGTGAAGTAGTTGAGATAATAGGAGATTATTTTACAG
CATGTCTTTT
>II_6410706_6410829
AAACGGATGTAACAATCAATCTCTCCACATTTCTGTTTTACTGTGTTTTGTTTTACAACC
TCCACACACTATTCGAAATGGCAAAAGCATCAGAAAAGGAGAAAAGGATGTGATTAGCTG
ACGT
>II_6410865_6410976
CTAGTGATTAGCTGATGATGATGATGAACGAAACTGGAATCGAAACAGAAAAGAGAGGGG
TGCCCCTTCTTTTTGGCTTGTTTGTTTGTCGGACGATAATTCGAGAAAAAGT
>II_6416189_6416264
GGTGATAAAGTGATAATATCAAACAAGAGAATGAGAGGGCGAGTGTCAAATGAAGGACTT
CCGGACGGAAAATGAT
>II_6483639_6483692
GAAATGTGTGAACCGCATTAGCTGGGAGAGCTATGAGCTGTTCAACGATCAAAT
>II_6566694_6566739
TTCTCGTTTTGCCCTTATCAATTAGCCATCATTTTGTGGAAATCTC
>II_6610431_6610549
GAGTTTATCGTTGATTTGTCCTTGCGCAATTGAAACATTTCCTCGCTTATCTGCCACATC
ATCCGGACATGAGATTAATGAGATTTTGAATCTGAATTGAACAGGATATCAATTCAAAT
>II_6611729_6611798
TGTGTCACCCCGTCTCGCCCAATCGCTCACTATTTCAGCCATTGAATCACATTACTCGCC
ACATTTCGAG
>II_6613544_6613599
GGCTAATATTTGTCACTCACCTGACTAATTGTTTGGTTAGACCTACAACATCCCGG
>II_6613675_6613710
AGGTAATTGTAGGGATTAGAACACGTTTCACTGATT
>II_6613836_6613904
AAGGAAAAGAAATCGAAACATATGTACATTTAAATGTAAATAAATGTAAACGTGTGAAAT
GAGGTAGAA
>II_6705966_6706009
TAGGTGAGAAAGTGATCCATCAATTTGAGGTCATGAGACGATTG
>II_6707480_6707662
AAAACTAAAGAAAAATCTTTACGGCCCTCACCACACATTCACAGAAGCGAAAGAAGAGAA
AAAAGAAGAACAATAAAAGAGTTTCATCAACACTACCGCCGTATCTGCGTCTCTTCGTCT
CTCGTACTCTCTTCAACTCGGGTGCTCCAGTGATTAATTGGCGGGCTCCGGGAGCTGAGA
AGA
>II_6707672_6707725
AGAGGAGGAGTGGAGTAGAACCGGGGCGCCAAATGTCATCCGTCAAAAAATTCT
>II_6707974_6708098
CCATGGATTAAGGAAAGATCATAGAAAGTGAAGGGACACAGAGATAAGAAATGATTGACA
GACGGTTCAAAACTAAAAAGAAATACAACGAGATGGCAACATTTTCGAAGATTTTTGGGG
TTTTC
>II_6724752_6724799
AATCGGAACCTCCCGGGAATCACTAATGAGTTATGGACGAACATTGCA
>II_6726085_6726136
GAAAATAGCGGCGTTCGTACAAAAAGTGAGTGATTTATGAGACTTTTACTTG
>II_6729174_6729317
ACTCACCTGAGTAAATGAATCTCCCGTTCAAAACTTCTGAGTCGATTATTAGCTGCTTGA
CGCATCGTGTATCTCCGTTAGTTTCTCTAAAAGTGAAAAATGACGAGATGGGAGAATAAA
AATGTCGGGGCGACGACGACGACG
>II_6729336_6729387
ACACACAGAAAAGAAGAACCCGGAGACCTTGGTGGACCTCCAGAAATCAGAA
>II_6729577_6729619
ATTCCAATGAATCAGTTAATCAGTCAGTTGTCACAACATTTTG
>II_6802687_6802741
AAGTGGTGAACATCTGTGGAAAGGTTCAAATTGCTCAGTTGCACAATGACTATTA
>II_6808355_6808472
TTTCTTCAAATACTATGCATTTATCGCATCACGTCAATGAGTCAGTGAGTCGCTAATCGC
AGCGGCGGCCCCGTTAAATCGTCTTCTCGTTTTTGCTTCATTCCTTCAGAAGACGTGC
>II_6810725_6810763
TCTGAAAAATTCTAATTATTTCGCTTCTGTAAACACATT
>II_6822424_6822499
CACATTTCCATCCAATTCAACAATAATACGGGGCGCCTATCTGATAGATGAATGGTGATA
ACAATGTGACGTGAAA
>II_6825218_6825289
CACCGCTTCATTTCTTGAATATAACTTGTTAGGTGTTTACAGGTTTCCTTGAAGAACACT
CTCTGCGTCTCC
>II_6827350_6827381
CAAAAAGAACGAGAAAAAACAAGCAACTAGTA
>II_6832805_6832900
GAAGACGTCGACACAATCGGTGTTTATTTTTGCGACGTAGGGCAATTTTACTCGCAAACA
TATGAGAGGGGAGGCGCCGACGACACCCGGGCGGGC
>II_6852116_6852192
TCTCATCTTGACCTTTATTTACTTTTGCCATTGACGTGTCGGTTACACGAAAGACACGGT
CGTCCGCTGGCCTTTTT
>II_7032505_7032576
CGTATAGTAGTCAGGTGGGAATCTTGTCACGTCTGTAATGGTGACAAACGAATTGAGAAA
AACGGTCGAAAA
>II_7228005_7228038
TTGCGCAAAAACTTTCCATTTCGACGTCCGTTTT
>II_7228058_7228098
TTCATGATCACATATTTTGTTTGATTTTAACTTACTGCCAA
>II_7239823_7239895
CATGACCTTGGCATCTCATCTGCCACGTCGTTCAGCCGATACTTCTGAATTTGCATCTGA
ATCGGGGTGTGGC
>II_7244016_7244053
TTTCTCTTTTGACGGATTATTGACCGTGACCAATTTGT
>II_7258883_7258949
CCTCCTTGAACGTTTCGATCTTTTTACAACATTTCTCTAGTACGTCCTTATCCTTTAAAA
GTGTCAA
>II_7299341_7299475
GTTCGTGTAAAGCAGCTTCCGGCCGTGGGAACAACACCATAGTTTGTGTGCCGAGAAGCG
ACGCCCCTTGTCTCCTCACAGTCCCATCTTTGTTCTTGCTTCGTAACTTGAACTCATCAC
GACCAAATAGAGTCT
>II_7317558_7317614
ATATATTTTGGAAATCCAACCAAATCAAAAAGGAAATATGAGTCGTCTGGTGACAGG
>II_7326796_7326835
GCTGGAAATATGATACTTGTCACAGTTTTACATCATCCAC
>II_7358564_7358692
TGTTTGTTTTGAGAAACTCATCATTTATCACCTTCACTTTTCTCTGTGTCTCTCTATTTC
ATACAATATTCACAAGGTCCCGATGGGCTTCCCACTTGGATATTATCGCGCATTGACAAG
AAGAGACAC
>II_7390221_7390407
TTGTTTGAGCTATGCGTCTGCACAAAAAATATAATGTTTTGATGATGTCGACGCTAACAA
AAACAAAAATCAGTCATTTTGTTGACCACTCTGGGCTGGCTACCAGCCACACAGAGACAC
GATAAATTCGTGGCGAGTCGTGGAACGAAGCTGTTTTCGGGACATCGAACACAAACTTGT
TTCGTCT
>II_7404069_7404120
ATGGCATGGCTGTTGTGTAATATCGCGATTTTAGCACCATGCCGTCTGCGCA
>II_7487455_7487551
GCACATCATTTACAATTCTAAAAAGGGAAACGACACTTCCGTCTCTTTTCTCTCTCATCC
TACTCCAAATGTTAATTTCCTTTCTGAATACCTTTAA
>II_7489995_7490025
GAGTATTATTATATGGCTCAATGGTTTTGTG
>II_7500759_7500834
GAAATAAGTGAAAATCGTGGGGGGCAAGAGAGGGCGGTGAGTGAGTCGTAAATACATAGT
TTGCGGGTCCACAAGC
>II_7507217_7507262
GTTCTCCCAAATATTTACAAAATATCACATTGAAGACTGGGCGGAA
>II_7514683_7514758
CGACTGATGCGGCACGGATTTGAAGTGGTAAATAATTGAAACGATAGCGTGTTTTGCATC
ACATACCAATGTTCAC
>II_7516403_7516495
AAAACAAAGGAGTCGATGAAGCGAGTTACACGGTTGATTCGATTTGAATATGTTCTGAAA
ATGTGAAGAGCAGATTGTTGAGAGATGGGTGGA
>II_7543090_7543130
AACAGCTTACCAGTTAATCAAGTGACATACTTATCCAATTA
>II_7562655_7562720
CATGACGACCTTCTGTCTGTTATGTCATATTCGCGCATTTGATTGCTCATCAAACTAATT
CGATTA
>II_7564949_7565047
AGAAGAAGCAATGAAGCGAATCGTCCTCATTTTTGTACGGACTCTTCTCTGCCAACTTGT
CCATCACCGCCTGACACTTTAATTGCGCGTACCGGAAAA
>II_7565136_7565241
TTTACACCCCTCGTAGAAAGCAACACTTCCGCCGTTACCCCACCTATCATAACACTAAAT
TATTCAACACACGGGCGGTCTGCCGGATGCATCTGCTCTTCCGTGT
>II_7565469_7565561
GGTTTCGCGCATTCCACAGTAGAATGGTTTCCGATTTCCAAGAAATCTTTTCTCGCAATT
ACCCTTGACCATTAGTGACAAAAAGTGTGACCT
>II_7566591_7566661
GCCAAGTACACGTAAACAAGTTGTACAAGACGGATGCACATATCGCCTTTCGATTGATTA
CATTTTAATCG
>II_7568291_7568329
ACTAATTTACAGAATTTACGAGCTTTTTTGATTATCATC
>II_7570422_7570473
TCTACTTCTTAAGCACTTGTGTGTGAAACATCAACATAAACACATCGGAACA
>II_7621293_7621337
GTGCGCGGGAATGCATTTCCTAGTGGATGTTGTCCGCAAAAATGA
>II_7625439_7625514
GTCGTTTCAAGTTTCGAAGTCACTGGGGATTCGGCACGCAAAGAAGTGACAAATTGTGTG
CATACGCTTAAAAATG
>II_7653848_7653905
TCACCGAAATTGGATTTTCAACGACTGGTGACACAAAATTAACGAGCCATTAGTAGGG
>II_7795396_7795431
AGGGGGCGGAAAAGAGACTCTGAAATTGAATTGTGT
>II_7813565_7813633
TGGTGGTCGATAAAGTGACGCCTGATTTACGGTTGCGCCACACAGTTAGCTTGATGGTTT
TATGAGGTT
>II_7814094_7814187
CACACATCAATATTATCTATGCAAACCGGCTGCCAACAAGGCATAAAAAGGGCAGATGTA
TTCTTTCGGCTTCCGTTTTTATTCATCATAAACG
>II_7840494_7840585
TGTTATGTAATGTGTATGTTCTCGCCATAAAACAAGAAATGAAACCTGAAAAACGAGCAG
AAACAATTGGCTTACTGCCTATTACGTGTGTG
>II_7852570_7852649
AGTTCAAAGGGACACCGCCGCCCGTCCATTATTCGTCGGACCGCGCATTCGATAAAAGAT
AAAATTTATTCGTTTTCTGG
>II_7886733_7886782
CTCAAGAACCCTTGAATACTTGATTTTTTGACACGGAAATTGTTCTCCGT
>II_7931514_7931550
AGGAAACAAATATATCAAAATAATGGACTCTTTTCTT
>II_7934633_7934671
TGCTCAAACACCCTCCTACACTGATCTGATCAACAATCA
>II_7934969_7935026
AGAGAGTGCGCGGGTATGTTAAGACAATATTATTGTTGATACGGGCGGGAGACTGTCT
>II_7954056_7954129
CGCAATCTGCTCCACAATTCCTTTAATGGGAGGATGATGGCTCGTAAACCGTGATGAAAC
AAGTGCAAAGAGAG
>II_7969206_7969253
GGGTCAAGCCACTCAGATGTTCTTTGTGCTTCCTTATATTAAGTGTTG
>II_8095443_8095484
GGACATCAAAATGCACAATAAAACGCGTTTTTATTTGATGAT
>II_8125574_8125634
AATTTCGATGGGTCGCCAGTGCTGAGAAATCGGAGAGAGAAGAAGGAGAGTATGCACTTT
T
>II_8126756_8126788
AAGCTATCCGATTTCAAAAAGAGGTCAGCTGTG
>II_8223955_8224044
ATTTCCGCTCCGAAAAAGAACCTGATTTTCATAAAACGTCCGCCGCCGCTTCGTCGTCGT
CATCAACAGAATTTTATCATCGCATCAGAC
>II_8405014_8405050
GCATCTGCTTTGTCCACTGGAGGGCATCCTCCCCCTT
>II_8536058_8536093
TCTTACTTATGTCATCGCTTAACGCATTATTCTCGT
>II_8727826_8727873
GAGTAACAAAAAATTGATGAAATCCGAGATAAACGCGGAAGGCGATGG
>II_8728987_8729036
GAGAAGTTGTTTCATAAGTTAACAACTCCCTTGAGATTAGGTCAACTCGC
>II_8730639_8730712
CATGCACTCTTTGATTCAGTCTAATCCGATTTTAGAGTGAGCTTCGATTCGTAATTATTT
GAGACAGGAGTTCA
>II_8732508_8732562
ATTCCACGCATCATTGCAACATTTTCGTCATAACCTCGCTAGCCCAAATCGGTTG
>II_8748152_8748226
CTAGTTGCCAGCCAGCTCTCGGTCATTCGGGGTCACTGATGTTTACGTGCCGTGCCAGTG
TCCCAATAGACACGC
>II_8822779_8822832
AATAAACGTACTCTGCAGTCTCCGAAAACGTGTTCCCCACATGGAGTTGATCGG
>II_8875078_8875161
GTCTCACCACAAAGACTTGTCATAACTCATCAATAAACTTTTTTAACACCCCACAACGGG
TCACAATAAGGGATCAAAGTTGAG
>II_8890724_8890761
GGATAAATAAATATTACGGTAATATAATGATGGATGGT
>II_8893501_8893586
TGTAGTTCCGAAATTGAATTTCCGCGGCTTTAAAATGGCACCAAAGATGTCGATTTATCA
TCTGAACTACTTCCTCTCTTGTTCCC
>II_8894418_8894508
GCGTTTCCTGCTCTGGCGGCCTCCATGGCTCCACTCGAAAGCTCACCTTGTTTGCATCCG
GAAAATTGTCGTAAAACATGGCTTCGCTCCC
>II_9024438_9024518
GAGGACATCAAGTGGAAACGAAAGACACGCGTGATTTGCGACGACGGATGATGTGTGAAT
GAACCGGACACGGAATACAGA
>II_9029507_9029548
TTGTCATGACCAATATGATAAGAAGGTGAATGGGGGAGGAGC
>II_9035160_9035218
CCTATTAAAAACCTTGTCGCGCAATAAGTGTGACCTCCGCTTTAATTTCTTTTGTTCTT
>II_9061522_9061757
AATATGAAAACTAAGGTCCTCTTCTCCACTGCTTGGTGTAGAACTAAGCGAGGAGGGGTT
GCCGAGCTCCCCATTTCGGCGCGCGTGGAGGCGGGGTCTCAGTGTGGTCGGCGATTACTC
TGCGTGCCTGCCCACCCGGCGGCCGCCTCTTTGCTCTAAGTCTCTTCGTCTAACACGCTA
TTTCTCGAAAAAAGCGACGTTTACCGTACCTGATGGTCAGAGAAGGATTCAAATGC
>II_9078589_9078656
CGAAATGTGAAAAGTCACTTTTTTGCTGTTTCTCGAGGCGCAAATAACGCAACCGGTAAT
TGCAAAGA
>II_9078661_9078699
AAGAAGCTGCTGAAGAAGCATATTTACATATGTACGGGA
>II_9083768_9083813
TTTGCACAGAAGAGAGTCAAGTATAAGGTTAGGTCAACTTTGCGGG
>II_9316927_9316967
ACAATTAGAGCATATGTGCAATTATGTTCACACCTTTTATA
>II_9481287_9481350
TGTTTATTTTGGCGAGACATTTTGTCCAAAATCGCCGCCAAAATCAACATTCGATTGGCG
CCAT
>II_9571175_9571213
GAGTAACACAAGAAGTCAAGTCAACCGAATAAGATGAGC
>II_9755480_9755522
TTAAGGTAATTGGATTAATGTTATGCAAATGTGAGCTCTTTTT
>II_9825905_9825938
TACACGCAAAGAGTATCACTTGCTCGCGCACCGC
>II_9901184_9901233
GACTAATTTGAAACGAGAAATTCGAGATGGATCACCAGTCAATTTGTTTT
>II_10079746_10079831
TGTTATGTCCGTGTTGTAACGAGCTTCTTCTGCTAGTGTGTGGGCTCCTGTTTGTGTGTT
TGTATATTGTTTGTATTTCTCATTTC
>II_10083535_10083578
TGTCTAATTGGCACTAGTAAAATATTCATGATTTAACACGAAGA
>II_10086295_10086360
AATTTCAAGAGCTTTTCGGAAATCAGTCTCTCAACAATTTGAAGCACTTTTTGCAAATAG
ATAGTT
>II_10086413_10086463
AATGAAGGAGGAGCAATTTACCGAGAAGTTTTCAAGAGTTTTGAGAAGTGG
>II_10087831_10087874
TTTCTTGACAAGAGAGAAAAGAAATTCAATTCATTCACGCATCA
>II_10325811_10325842
AATTTGTACATGGCGAAATACAAACAAACAGG
>II_10426879_10426912
AGAACACCCCATAAATGTACACAAATATGTCCCA
>II_10433388_10433429
TTTTATCCGATTTTCAGTTTTGATCGCCATTTTGCATCTATT
>II_10433469_10433505
TTTACGTAACTGATTTATTGGATTAGACACTCATGCG
>II_10565828_10565869
ATGGTGTCTGGTCATTTATATGCAAAGTGAATGGGATGAGTC
>II_10621065_10621097
CGGTCACTAATTACAGTGTGCAAGGACGAATCG
>II_10675291_10675340
GAACAATCAGATTTCTGTATTGCTTTCGCAAATAATTGAGACTTTCTCGG
>II_10804689_10804723
ACTGTGAATGACACATTTATTGCACCCAATTATCC
>II_10967078_10967142
CCCATTTTTCTGCCTTCCGGACATGGTCAATATGTCCGTTGTCGCCTATTCTCAAGTGTT
TTCTC
>II_11112346_11112405
GAAATTGTAGATATGTATAGCCCTGAGGGCGTAAATCACATTTGCATTCGGTGCTCTTTT
>II_11189464_11189516
GAAAATCCAATTAAATTCGCCTGAGAATTCGATTATCATATAATGTTGCACTT
>II_11194940_11194974
AATCCGGTCCTTTTTATGCAATCATGATTGCGTAC
>II_11202758_11202788
CCACACCTCATATATTCTTGACCTTCTTGAC
>II_11247450_11247500
ACGCGGAAAGCGAAACCTATGGCAAATGTGACATAGGGCAGAAAAAGCAGT
>II_11247576_11247668
GCATATTGCATAACACCGTGACAGTACCTCAGATAAAGAGATGACCAGAACCGGATTGAA
TTGGCTGGAAGAGTGTGGACGAGAAAGTGAGGA
>II_11247762_11247796
GGTTTTGATCGTTGAAAGTTCGACGTCAGTTTATC
>II_11268120_11268184
GAGGGTGTCTGATTAAAATGATTAATTAGAGATTGGAAAGTGGTAACAACACAGTAATCC
AGTTG
>II_11268298_11268369
CAAGAACCAGCTAGAAATGATACATTACTGTAGATGTGGTATAAAGACGGCGTCACCACT
ATTGATATTATT
>II_11281376_11281419
GACACTTGATATGTTGTTTGTGTTAACTAAGATAACTGATATTG
>II_11285288_11285348
GCGTCGGCTAATCCGCAAATTATAAGGTGCGACATACACAAGTCGTCGAGGTGGCGCAAC
T
>II_11286992_11287032
ATATGTCAGTGGCGACGGGTTTTAGAATAACAATTGATGTT
>II_11415799_11415829
AGGATTATGATGAAATGGTGTGAGTAAGAGG
>II_11508655_11508720
TCCGAATATCCGACTCACTTACACAAACAAACAAACAAAAGTCCTTTGCGAAAAGCACAT
ATACCG
>II_11657556_11657614
TTTTCCAAGACGAACAGGACTGGGGCGGCGAGCAAATATTTGGTAAGCGTGTTTTGACC
>II_11752008_11752049
CCGCGCGCTCAAATCGAATTTGTCTCACGTTTCTTCTCAACC
>II_11789782_11789833
TCTTGTGTCTCGGTGCCATTCCTACCCAATGAGATCATCATTCTAATAATGT
>II_11938755_11938794
ATCACTAATAGCCTCTCCGAAACGTTCAATCGCTTTTCTT
>II_11943214_11943243
AAAGTGACTTTTCTAATCAAGAAAATGTGC
>II_11944640_11944678
GTGCAGTGGACACAAAACCATTAAAATATAGATGAATCG
>II_11947509_11947556
CATTATGATCACTTGGATGAATTCCAAGAAAAAAGTAACGGTGAAAAG
>II_11960797_11960866
CTTTGCCGTTGATGATCAATTGAGCATATCACTGACTGTTGGTGAGGTGATTTCATTAGC
TGAGGCTTTT
>II_12354639_12354678
GGGATCCGATTTCAGTATAAAACATTGGTATCGGATTGCC
>II_13028527_13028559
CGGAATGAGGCCATATTTCAAGAGGGTTAGTGG
>II_13056632_13056681
TTTTCCTGCCATCAGTCGAATTTTGTGAGCCAAAGTGTAAAATGGGCTCC
>II_13078884_13078940
AGGTTCATTTTGCGGTCGTAAACCATCTCCGGATTCGTAAAACGAGAATTTAATTTA
>II_13732665_13732716
TGTACTTTGTCCTCTTTCGACTACTCACGTTTAGTCGCAAAATACACCCACC
>II_14211196_14211238
AAATTTCATTTAGTCTTTTTGTCGAATGAGCCTCAAATTGCTC
>II_14570607_14570645
TGTTTGCGTAACCCCAACGGCACCGCCGGTTTTCCGTTC
>II_14896358_14896400
AAACACATTCAATTACTATTTTCAATTATAATTTCCCCTTTCT
>II_14901539_14901573
AGTATCCAATCAGTTTAATTAAAAATGTACAACTT
>II_15206263_15206325
GAGAGTTCGGAGGACGGAAAAGTAGTAGTATTTGCCAACCGAACACCATGTATTTATTTA
CCT
>II_15255957_15256007
CGTCGCCAAATACACACATACACTTATAAATCGTATAGTCGTTTTGGTGTA
>II_15258614_15258650
ATTGCTTCTTTTTCTAGTGCATCCGGAGCTAAAAATA
>III_548728_548762
TGTGTTGACCGTTCGGATAGTCTGCTCAACTCGAG
>III_3339684_3339756
TCCTCTCGGAACATAAACTGACCGGAACGTGTTATATTAGTTGTGAGAAGGGATGATCGA
GGGAAAGTGCCGA
>III_3339795_3339858
GAGAGAACGGAAACAAATCTGATAAGATAAGCGACTGAACAAATAGCATGGAAATGTTAC
GCGC
>III_3437357_3437414
AAAAAGATGAAACTGAGAATGGGAACACGTCATCGACAATTGATGGACATGGATTAGA
>III_3532275_3532316
TCAGCCGTGTCAAGACCTCATTAGCTATTAGGGATTTTGTGG
>III_3556514_3556558
TATTTAGATTCGAAACGTGCTCGGCGTGAATATTGTGGGTAATGG
>III_3562831_3562885
GAAAAGAAAGGCGACAAAAAACATGACGCCGAAGAGCTCGGAAATAAGCTCAATT
>III_3632537_3632592
AAATGTGAATTTCAGAATTTCAAATTCATGACTGCTTCGTCACCAGTCACTCAGCA
>III_3689656_3689712
TGTTGAAACAGTGTTGAACGATTTATGTAACGAGAGAATTAGAAATGGCTGAGCAAA
>III_4113840_4113895
GTACTCTCTCGCCATTTTGATGAATAATCACGGATCAAATGATAGATACAACAATG
>III_4117988_4118042
TCTCCGGATCGAGTTCAGCCAAGCAAGCCGTGCTCAACTAATTGCTCTATTTGTG
>III_4119871_4119904
CGTTGTCAAACATTGACAAATCCGATTGCCTTTT
>III_4444830_4444860
TTCCCACCGTAATTCAGGCGCCGTTCCGTCG
>III_4456581_4456648
ACTTCCGGATAGAGGTCGTCCCGACCTTCTTCCCTCTCTGCTTTTCTATCTCAAAACTAC
CGTAATCC
>III_4462314_4462368
GCAACAACTTTTTATGAGAAATTGAGGTGGTGACAAGGTCAGTGCACATAAAAAA
>III_4516500_4516553
GTCAACCACTTCAAAACCTTTTTGTTTGACACCTGCCGTGTTTATGCATCTGTA
>III_4517983_4518017
GGAAGAACCTATTATGAATGCATCGTTAACTATCT
>III_4552240_4552290
TGCCTGTGTGAAGAACGTCGCTCCGAATATTATTGATTTGCTGGCCATTCA
>III_4656554_4656602
GAATCGATTTGAAGTCGTCGTCCCCAACGTCCAAAATATTCTGCGTCTC
>III_4666816_4666877
CGGCCTCGGCAGTGCCTGGTAACCCGACGCGAACGCGTTTGAGGGATAGCCCACACAGCC
AG
>III_4740989_4741043
GCAACCGCAATAATCAATATTATCAGTTGGTTGACCCCTGTCTCCGTTTCTTTAT
>III_4878464_4878514
ACGCAAATAATGATTCATTTTCGGATTATCGACTCCAATTTTACGATTTTC
>III_5218786_5218815
TGCTTGTTGCTGTTTTTGAATAATGATAGT
>III_5281284_5281321
GAGGACTTGGCACTTTCGATGAAAATTTAATTAGATGT
>III_5472788_5472822
CAGAATGTTCGCTTGTTCAACTAATCACCGCCCGT
>III_5632830_5632861
CAAATTGAGAAGCGTGCGAACGAATTCGATTG
>III_5989269_5989351
CATCATCCTAAAAAATTCGACGACTGCCTCTTCTCTTCTCGAAAAAGAGCCCCAATTGTT
TGTTTTCGCATACTGCCCGGGCT
>III_5989385_5989429
GCTGACAAGTCGCCATTTGTCAACTTGTTATGTATGCCCATCAGT
>III_6325280_6325314
GACCAATCTAAACACTTGTGGTGCAATATGACTCC
>III_6326699_6326729
GCAAATGAAGTAACCAATTATTCAAATTTGA
>III_6351588_6351639
GCTAATGAATTGAAAATGAATCCAATTGGCGCCACGCCCACATTCATGTGAT
>III_6666517_6666576
ACATTCGAGTCCTTTTCTCCCAAAATGACCCTATTCAATTCAAATCTTCTGGGAGCTTCA
>III_6738305_6738346
AGCATCTAAAGTGTCTCCCAAGAATATCCATTTTCAGAAAGA
>III_6738399_6738461
ACGGAAGAGAAACAAAAAGAAAATGTTTGCTCTTATTTACGTTATTATTTTTTGCTGTTT
AGT
>III_6739201_6739247
ATGTCAGACTCATATCACTTAAATGTGTTCAACATTTGTCTTCATCT
>III_6742671_6742779
ATCTACTCATTTTCCCTAAATACTTTACACCTTCTCATCCACTCGTTCTCTGCGTCTCTT
ACTCTAATATGCTCTTCATAAACCGTCTAGCCAGTGCCCACTATCATCA
>III_6801038_6801107
ACACAGCAGGACACCTGTTTCGGGCAATCAACACCGACCTGGTCGCCATTTGCATAATGT
GTTTTCTTGA
>III_6802172_6802218
ATTCACTCTCGTTCTCTGATTATCAAATTATCGTGTCAAATTCATTT
>III_6819631_6819678
TGAAAAGAGATTGATAACCACGTGAAGTGCCGCCAGAAGTGGGAGGAG
>III_6914970_6915009
TGTGCATTAGTTTTAATTGAATTGTTCCGATCGACCGAAG
>III_6922780_6922816
ATTTCGTGACTTGTGCAAATAAATTTTAATTGAATTT
>III_7525046_7525083
AGACACACAACTGACACTCAACTACCACCAGGGGGTGG
>III_7536778_7536808
ATGGGGTGAGAACGACAGGTACCGTAAGCTT
>III_7560059_7560096
TGGGAGGCTATATTATGATTACTGTGATTGTCAACATC
>III_7618404_7618451
AAAAAGGGAATCCGTGACCGCATTCTTCCATATCAGTTGGCTAATACG
>III_7623054_7623087
CCTTGACCAGCTAAGTATTGCGCATGTTCTTCCT
>III_7820034_7820089
ACACGGTGTAAGTCGCATCCCATTAGGCACGCACATTACGAGCATTTCGAAATGTA
>III_8146163_8146242
CAGAGACGAAAATGGATGGACGAGATATCAGGGGATTCGATCTGACAACACCCCCGGTTT
TCTCCCATTTGGGTTCTTTT
>III_8202624_8202664
AGCCACTTAAAAATGCAGTAAAGAGCACAGTTCCCGCCACA
>III_8397395_8397433
AAAAGGAGACAACGAAGCGAGAAATTGGTTTTCGAGAAT
>III_8451929_8451992
AAGTCATGGATATACCCCGTCTCATCGTCAGAGCCAATGTGACTATGAATATTGGGTTTC
ACCA
>III_8455085_8455149
TCCTTCCGTTTCACCCTAATCCGTCCATAATTTTGTTCCCTTTTTGCCTACAATGACCTC
TTCCT
>III_8457577_8457643
GAGTCGAGAATCAACGACATATAAGTTTTATGACGTGGCAATTGAGAAACTATTGACCTG
AATTGGT
>III_8459131_8459223
CTTGTATCCGCTCAATTACACCATCAACCAGTCGTCGAGTAGTCAGTCAGCAATCATGGT
TTGACCTGTTTTCCGTTTTTTGTCAATCTTACT
>III_8465898_8465968
GCCAATTTTTGATGGATTATGTCGTTTTGATGGGTAAGAGCACCTGATGCTCCTTAGGGG
GATGCGACTCG
>III_8466001_8466057
CGTTTATGGTGTGTGAGTATGATTGATGGCCTAGGTTCGTTATACACTATGACAACT
>III_8523253_8523328
AAAGGTGTGAAAAGAAGATCGGATTAAGAGACGAGACCGGAAAAACTGAATGAAAAAATA
AAGAGATGAGCAAATA
>III_8564152_8564223
TCAAACCCACTTGTAAATATACGCGCGGTTGATCAAAATTTGTGTGTGTTATGGCACATT
GTGCAAATAGTT
>III_8570349_8570378
GATCACTTATACTTTTACACTTGGCACGCA
>III_8570565_8570598
AAAATTCCAGAGGTGTTGGTCAATTTGACCTTCT
>III_8574466_8574500
GAGATATAGAGAGAAAAAGAGACAATTGGCATTCG
>III_8577556_8577603
AATTCCGTCGACGTTTTTCCGACCTTGACTTGATCTAGCAATCTGAAT
>III_8578455_8578528
AAGAGGTGGAACCGAATTTTGACACAGAGATAAGTACAACCAACTAGATTTGTCAACCAG
ATAGCAACAGTTCG
>III_8580422_8580510
CTACAAATATAACTGAACTTTTCCGGTTTCCGCCTGCCATCGTAACCTATTTTCATCACC
TCCCACCATCAATATTTGCTCAATAACTT
>III_8838673_8838764
GGTTTGGCGCGCGTTCAAATTAGGCTTAAGGTTCAATAATGGATCATTGAGAAGCGTAGA
GACGCAGCAAGGCTAATGTGGTACGGATTGAC
>III_8961853_8961901
AGATGTCGTAACTGGTAAGTGAGAACCGGTGTCATTCTGTGATAACAGT
>III_8961976_8962067
AAGACACACTACTTGTTCTTCTGCACTAGTAATTGCGATAAGTATATAAGATCGACTTGT
TCTCCTAATAAGCATCATTCTTTCAGTCGCAT
>III_9134480_9134525
CACATATTTCCCGTTTAATCAACTAATGAGATTTTCATGTTCTTTT
>III_9162761_9162823
GCCAATCTTGTCAAACGTATTAAAAGTGTATTTATAAATGTGTTAATATACATAATATCA
GGA
>III_9178336_9178436
CCATCTGTCACCGTGTTTATGAGGATAAGTATATACTTCACCATCACTGAAGGGTGAGCA
TCTTATGCTCTCTCTCCCAAGTATGTAAATGTCATGTCTCC
>III_9225008_9225136
CATAGTTCAATGTTTCTATTCCGGCTCATTGAGCACACGAAAAGAGAATCGAAAGGGCGC
ATTTGAAATCTGCTCGATTGACGGTTCACTAAACATTACCCACGTACACCTTCAGTCGAG
ACCCACTTT
>III_9238097_9238178
CAACTTGACGGGCGGGAGGGAAAATGCAAGAACGACAGGGCAGGAGGGTCTTGAAATGGC
ACTTTGTGTATATATTAGAAAC
>III_9242482_9242544
AAAAAGAAGAAAAGAAGTATAAGTAGATAGATGCTTTCCGGCAATTATCCACCGCACCGT
AGT
>III_9282055_9282103
CTTCTTTTGCCATCATCAACCCAATTACTATAAAGTAACAGAAACTTTC
>III_9335081_9335141
AGGTGGTCGGATGACAGTTTCGCGTCATTGGATATAAGCGGAAAACGGATAAAAATTACT
G
>III_9451047_9451109
CTAATTACGGTAGTGGTAGAGACGCAGAGATAATTGACATGTCACACACGCTTTATGGCT
TCC
>III_9648400_9648465
CTTTTGCCCCTCCTAACAAACACATAAAGGACATACTACGGTAATTTCGGAAAATAACAA
GGAGAA
>III_9744410_9744497
AGTGATGAATCAGTTGCGACATGTTGTGAATCTTCGACTTCTTCCTGTGTCCCGCCACTA
AAACACGCAAAATGAGCCATCGACGGGA
>III_9744541_9744585
TCAAAATGACGACGGGACGACAAGTGGCTCCTGGACGGGAAGAAA
>III_9860508_9860584
GAGACATATTTTTCATGATTCGTTTCTCGCAAACAGCCCACCAAATTTCGGTCCGATTTT
TGACATTCGCATGAGCT
>III_9882803_9882843
TGCACCCGTTTTTATCGAAATAAAATCTTAATGTCACTTTG
>III_9910649_9910749
GCGCGCGAAGCTCAGTGTTACGTTTCGGTGAGCAAATAGAAAAGGACGTTGTCCAAACAA
TTATTAGACTTCCGCATCATATACCTATTTGGTGTTGAATA
>III_9975803_9975836
CAAACTACTAATATGATAATCACGAAGTGATACC
>III_9976099_9976210
GAAAACTCCTTTGGGAGCACATTCACACCAATCATATCTCTTTCAACACCACATTACACG
CCGCATTTGCTCGCCGAGTTTTGATTGATTGACGTGTTTTTCAAATGGGCTT
>III_9976720_9976811
AGAGACAAACGTCTGTCACCGGAAAATGGAAATTGTTAGGATGGGAATAGAGCGTAATGA
GCTTTTCGTCCGATTGATGGACTCATGATGGA
>III_9978321_9978381
TTTCCGTTGTGATAACCACTATCATCTATCATCGAGAAGTGGTTTATAAACAGGTGACTG
A
>III_9978391_9978510
GGATGACCATCGATATGTGTGAACACCTCGATGTGTGATAGATTATCGGAATAAAAGAGA
CGCATACATACTGTCCGCCAGATTTCGGTGGCTCATAAGTGATCGATGAGAGTGCGCGGA
>III_9978603_9978677
GAATTAACCTTGTCGACAAGAAAACATGTATATAAAACATGCGTCCGTCAAGTGAGCACT
TTTCGAACAAAAGGT
>III_9981549_9981593
GGTTTGAAATTTGATGATGAACGAGTTGAGCGATGATCTGTCACA
>III_9983687_9983748
AATGAAAAGCTTTGAAAGATGAGAATAGTTTACCTATGACACCTATACGAATGGCATCTC
TC
>III_10160471_10160553
GAGACTGGTTGTCTTTTGCGGACTTGCTGCCAGCCTTCACCGAACCGGCGTAACTATATA
CTACTTCGAGATAGATGAGATTA
>III_10541444_10541490
GACGACGTCATGTGTCGAAGATTAATGTCGGAGGAGTGTGAAAGAAA
>III_11082738_11082771
CAATTGTCTCAAATTTCGATTGTATTCGTTCCTT
>III_11354303_11354339
AAAATATTGCGCAAATAAGACGATAATTATGTTCTCC
>III_11425487_11425543
CGTATAATAGACGTAAATGTGCATGTTTGCACACTGGCGCAATATATCCTCTTAATG
>III_11448333_11448371
AGTGCTCGTTTATCAAACAGTTATGTGTTTTGTCTGTCA
>III_11471908_11471954
GAGAAGACATCATAAATGTTTATTGTATTCATCACAACAAATAAGAC
>III_11472555_11472611
AAAAGCTGTATTTTTACGATCGCCTATAATTGGTTGGAAAAGTGAACGAAGTCAGGA
>III_11472643_11472673
TGGTCGGAGCGGCGATTCGAAATTAATTGCC
>III_11558325_11558383
TCAAGGTAACCAGTAAAGGAAGATGCAATGTCAAAAGTAAAGGTCATTTCAGCTTCCCT
>III_11632435_11632478
GCTATCAGATTACATTAATCAAATTAACACCGATTGATATGGGG
>III_11774511_11774580
AGAAAAGCGATAAAATCAAGTGAAAACGACACGTCACGTGCACCGTTTTCTGGTGTTTTG
TACGCAAACA
>III_11794469_11794532
GCGCATTTCCGGGCGGCCCTTGGGGACTTGTTGGGGTGTCGTCGTTTCGAAGAGGCACTT
TTGA
>III_12141064_12141125
CCCATTTATCATTATTTAATCGGTTTCAATACGAAATGTGTGCCATTTCACATTGAATTT
CT
>III_12664087_12664118
TTTGCTCAAATATTTGCACAAAATCAATTTCT
>III_13036753_13036799
CCAATCTGACCTTCTAATGGGCACCAACAATGTGAATTCGTGTGAGT
>III_13068189_13068223
AAAATTATTGACCTGCTGACTGGATATGGAAAATG
>IV_67649_67684
TTCTCGATTACATATTCGCACATATATCGGAAGACG
>IV_71698_71731
ATTGTTCGTCATCGTTTCCGCTGACACCTGTCCG
>IV_74305_74345
CCAATAATTTGGCCAATTTCGTCTTATTGCCTCCGCAATTT
>IV_152656_152725
GTGCGAAGAAGAGGTTAGAAGTTGATTGAAGTTGACCGATGAGTCGAAATGAGATATGTT
GTGACACCTC
>IV_555781_555855
AAAAAGTGAAAAAGCGGTTAGACTTGAAAAAACGGTCATAAATTTGACGCATGAATAGTT
TCGGATGCAGAAAGA
>IV_649424_649453
CTCATAAATCTTCAAGTGTTCAGCTCATCC
>IV_664101_664131
TTTCTCTCATTTCAGCTCGATTGTCATGCCG
>IV_709389_709442
AAGCGGAAATTGATAGACTGTTATCGGATCGAAAAAGAGCAAATCAAATAAATT
>IV_2044678_2044717
CCAATAATTCTAAAGCACCAGAATATTGAATGTGCTCTTT
>IV_2418486_2418537
ATGAATGATGTTGATTATTTATTCATTGATTACTAACCGCCCATTAAACATC
>IV_2475593_2475631
CGCACTTTAGGTGCTTGTTTATGTATTATAATTGCATTT
>IV_2979828_2979857
GGACAATCGAGCCAATCAGGAAGTGAGAGA
>IV_2981248_2981299
CATCAATCGGAAGTACAATTCACTGTTTGCGGGTCCATTCTCGACTTCCTTT
>IV_2983848_2983922
GAAAACGAAAAATAAAAATGCAATCAAAGCGTTTCAAACTAAAACCCTTTTTGCAATTTT
ACTCGCGGAAAGATG
>IV_3014728_3014845
AACAATTTGTATGACCTTTTATGGCAATCATCCACACCTTCTTGTCGTCTCCCCTTCTCT
TAATTTTATCTTGATTTACGTGTTCACCTCAACTCGTGTCAACTATCTCTGCGTCTCT
>IV_3096331_3096367
AGGCTCCGAAATAAATTGAATCAAAATATAGATGTGT
>IV_3168802_3168880
GATTGCTCATCTAGTCACCTACCATCTGGTAATGATCTAAGCCGTAAATTCGGACGGCAT
GTGAAACTGATCCGATCTT
>IV_3169010_3169061
CCTGGAAATGTGCACTTGTCGAGTAGTATCGGATGTCAGTTGTTGGCCCCTT
>IV_3279085_3279131
GTCCGGGTGACACAATTGTCGCACTTCCGTTAATTCGGTTGATTGAC
>IV_3760673_3760712
TCCACTTCTGTGATTTATTGTGGTAAAGTGTTTACACAAC
>IV_3776258_3776298
ACATTGTTTATTTAGCATCTGTGACAAGATTGTTTATCCAT
>IV_3844099_3844138
CGCGCAATAAAGGTGTTTAGAGGCGATAAACTAGTGGTCC
>IV_3845840_3845888
GAGGAAAGATGAGGCAATTTGTTCATCACGCCACATTATGTACGTCTGT
>IV_3849733_3849782
CTTTATCTCACGTTTTTGATTCGAAATGACAAAACTGCCGAACAGGTGCC
>IV_3850285_3850325
TGTACATACGTAATGGAACTCATTTCCTCTTATGAGCTCTG
>IV_4482957_4483028
AAGAATTATATATGAATGAAATGAATTTGTGATGAGCCAACGTTCATTTTTCATTTCGTT
ATTTATTCATTT
>IV_4526239_4526287
AATGGCAAACTCAAAAAGTCTCGTACCGTAACAAGTTTTAATTGGAACA
>IV_4533157_4533186
AGTAAGAAAGTAGGACAAGCTTAATGATGC
>IV_4565615_4565660
TATTTCAGGCTCGTCTAAACGGAACATCAGATTCAAAACTGCTCGA
>IV_4568526_4568601
CTTCAAACTTTCGTCGCGCCCATAAGTGGACTCTATTGAAGCATCACGACGTCGTCTAGA
TTGAATTACACGATGG
>IV_5049313_5049345
AAAAAAGAGTATCAAATGTCTGCCAATTTGTCA
>IV_5052511_5052545
AAATATGAATGAAAACGAGCGAAAAGAAACACTTT
>IV_5563543_5563577
CTGGTAATTTTCGCATTAGCAATCGAATCGAACCG
>IV_5667339_5667373
GGGGTCGGTGCCTGTCGGTACTGGCGTTCAGTTTG
>IV_5671664_5671710
TGTGTATGTGCAAGTTGAAGAACAATAGTACATGCGCAAACATACAG
>IV_5719449_5719484
GGCGGTGCTGCTCGCCGAGCCGCGTCTAATTTATGC
>IV_5778541_5778582
GATTGTTCGATCACTGATTTTTTGTGATGATCTTATGATTTG
>IV_5785763_5785794
TCTGCACAATAGGTCATTCTTGCAACTTTTTT
>IV_5811194_5811350
CTTCCCGCACGTGTTCCCAGTCGGCACCTCGTCAATCAGCTGCCTTCTTCTTCTCATCTA
ACCTGATACCCAAAATCTCATTATTCATAGTCTGTTTCCCATTGAATGACAGACAACTTG
TGTCCATCCATCCATTCAATATTAAACTGCTTCTTCT
>IV_5834347_5834410
CCTCTTTTCCACGCGAATTCACATGATTGATGCGATAAATGTGGTGCGATTTGACGTGGC
ATCT
>IV_5905507_5905542
GAAATTTCTCAAATTTCAGCTCGATTTCTATTTCTA
>IV_5928028_5928072
GCATGTCAAGTGAAAACCAATGTCAGGCTCAATTTCCCGCATCTT
>IV_5948928_5948958
TCAGTTTTGTACTATTAGTTGAGCTGTTTGT
>IV_5950949_5950990
TCCAATTCGTAACCCGATACTTCTTGTCACAAGTGTTTCTCT
>IV_5960069_5960113
AGAAGGAATTGAAAATGAGTTAGGCGCCGAGCCAGGCTCATCTTG
>IV_5964731_5964779
ACTACATAATTACAGTATTTGGACGGGATCTAATAAGCGTCTGCGTCTC
>IV_6053598_6053683
GTCTGCACTCTCTATCTCTCTCGTGCTCTGCCCGCCCTCTGGCTGCTTCGAGCAAAACGA
CCGCCGTCATCTCCATTTCACCGCCA
>IV_6127444_6127485
AATGATTGGTGGATGTGCTTGATTGCTTTCACATGTACTAGA
>IV_6127514_6127553
GGTCATTGTGTGCTCACTCACTTATTCAGATATTTGTTAG
>IV_6182417_6182498
GTTGATTGGAAGAGGAGAGGAGACAGAGAAGAGCAACGGATTTTGTTTCCTTTTCGAGAG
ATTTGTCACCCTCTTTTCATAT
>IV_6336711_6336744
ATTCGTGACTCAACATTTCGAACTTTCTCTGTCT
>IV_6393616_6393671
AAATTGATAAATTATTAAAAGACGACACATCCGGGTGTCTATGTGTGTATCTAAGA
>IV_6500912_6501043
TCCTTTCTAATCTGTTGTCAATTTCTCTCTGTTTACTCTTTTTTGATCTTGTTGTCAAAC
GAGAAAGAGAGAGAGACGTACTCTCTTTCCCTCATGTACAACAATAATACAGTTTACGAC
TCAAACGGTTCC
>IV_6574552_6574601
TGTGTGTATGCACCATCTCACGCTATCACTTCCACAAATATACAAATTTT
>IV_6756326_6756393
AAAGAGAGACAGAGAGCTACGGAAATGGAAATGGCAATATAAATGGGCGCAGAGCCCAGA
GCAGAGAG
>IV_6790626_6790747
GAGAGAGAATTGGCCTCCGCCGCAGAGATCGCTTGATTATTGGCCTCCAGTGGGCAATGT
CGGGGAAAACCAAACTATTGATGAGAGGTATCGACGAAAAATCAACAATGACCAACTTTT
TG
>IV_6836174_6836205
AACACAATGAAGAATTAATGCATTTTTCATAG
>IV_6953559_6953629
CATCCGGGAGCACTCAATGTTGAGCAAACAAGAAGAAAGACGAGAACCCATTATGCACAT
TCGATTCTCTT
>IV_6954813_6954895
TTCTCTTTGAATATATAATCCAGTAGTGATGACGAATGGGATGAGAGGAAGAAGGAGAAG
AAGTGCCACCCAAAAAGAGGAAA
>IV_6956827_6956905
GCCTGCGTCTCATTATTCTCAAGTTCTTCTTCTTCTTCTCATCACCAAATCTGCCGCCCA
TGTGACTGACATGAGAGCC
>IV_6987335_6987386
ATAGTAAAGAATCGGGAGACGTGTGTTTATGCTAATTTGATATGGCCTTGTA
>IV_6988406_6988516
TCTTACCGCATGTGTTTATGTACCCCTCATCTCGGCCAGGAAGGGTCTATATATGTGTGT
GTGTCTATGGGTGACAGGTGTTATGATACATCGGTACTAAAGATGTTATCG
>IV_6988821_6988861
AAGACAATAAATCGTTTTTGACACTTTTTTGCGTCGGTGCC
>IV_6990189_6990229
CCGTATAAGTAGTTGATATAGTATATAAATAAACGGAAAAT
>IV_6994735_6994765
AGATTTTATCTTGAATGTTTTGGCTGGTCCT
>IV_6997726_6997782
AAAAAGATTTCAAATTTGAACTACTTTTTGTTGAGTGAAACCCTAAACCAACGAAGG
>IV_7002678_7002716
AGAAAACTAACTTGTGAGGCGGCAAAAATGACGAATTAT
>IV_7152723_7152801
CAGCTTTAACGGCAGAGACCGTAAGAAAACGCATTTGGAGAGGCAATTATTCGGATTCAG
CGATGACGGCTTCTGCCAC
>IV_7189026_7189099
TACTGTCTATCACCTAATGAAGTCGATGTTTGTGTCTTTGAAGAGAATTAGAGAAATAGA
AAGATACTGAAAAA
>IV_7196362_7196410
TTTTTTAGTCATTTCAATTGCTTTCCGGCATTTAGTGGCTGGACTCTCC
>IV_7196445_7196512
AAAGACAAAATCCGGCCTGGAAATGGTCGTAGTGTCCACCCGCATCATGATCTATTCACG
AGAGAATG
>IV_7221831_7221867
AAGAATTTGGTTTAATTAAGCAAATGGTAACATTTCA
>IV_7231052_7231107
TTCATAATGCAAACAATTCCACTCTTTTTTCGGAAAGTGTTCGCTTCCTCTTCTTC
>IV_7236482_7236634
GCGCGCACGCAATCCTCGGCACAAACGTGATCTTGCGCAAAAATCTGGTTATATAACACA
CCGTGTTTCATTTTTATCAATTGCCGGGAAGAGGATGAAGAGGATAGAAGGAGGAGACGC
TAAAAACCCCGTAATACACGAACGAGATCTTTC
>IV_7317991_7318031
CTTCCGTCTTTGTTCCGTAATAAGATTATGTGCAAATAGGG
>IV_7320398_7320437
AGAGACTATGACACTAACAATGTATTTATATAAACATTTC
>IV_7423322_7423420
GCGCGGGAGCTCACCGGGAGACGCAAAAAGTTTGCTCAAGCTCTCCAAAATCCTTTGGCT
TTTCATCATCGCACCACACCTTACATCGTACGCATCGCT
>IV_7629006_7629093
GTGTTACTAGTACTCTTATGTTGTGTCCAGTTTGTACTTTCTTTTATATATAACTAGGTC
TTAAGTGGTTACAGTACTCGGCCCGCCC
>IV_7672930_7672982
AGATGACAGGTGGATTGAGGGAAAAGAGACAGGTTACTTCTGTTGAGTGGACA
>IV_7674807_7674855
TGACCTTTCTTAATTGGTATTCGCGCTCATTTTGACATTGTGTCAACTT
>IV_7723767_7723826
GGCACGTCGTAAATCTCGAATTGCAACACTTGCGTCACTTCAATTCGCAATTAATTTTCA
>IV_7924204_7924265
CGGATCGTACTAATTAAGCCAGTATTTCCACCCGGCTTGCCTTCCAACTGCACGGGTCTC
GC
>IV_7943309_7943345
GAATAAACAAATAAGTAGAGTAGAACGTATTGTCGCC
>IV_7955993_7956095
CTTGTAATCATTCTATGACAAACACTGAAATTTGAGTATTTTTGTTGAGGCAAGGTAATT
GAGATTATTAATGGAATTGAAATTAGATTCTTTTGAGAAAATC
>IV_7982194_7982282
CGGGTCTCGCCACGATCGACTAATCGAAATTACACGTGTGTGGCTGGCTGGACGACATCC
AGCAAATCGACGTTGCTATTGCCGATTTT
>IV_8006569_8006603
GAAGACGACGACAATCATCGGACACTTCACACGCT
>IV_8036540_8036569
AAATTCAAAGATTCTTGTCCAAAGATGATA
>IV_8048253_8048375
CGGTGTCGAGTTACAGCCACTTGGTGACCATTTGTATAGACTGTTGAAAATTGAGAGACG
CAGACAAGGTGTTCAGTTGAAATTCCATTTCAGAACTGGACACTCTTTTATTTTGACTTT
ACG
>IV_8051905_8051974
TCTGCGTCTCTCTAACCTCTGTGTGTGCTCGTCAAGAGCCATCTAAAGCCACCTGCATAC
AGAAGCCGCC
>IV_8058921_8058964
AATACTTGTGCTCTTTTATGGATGAGCATGTATATGTGATGTGT
>IV_8171590_8171623
TTCCGTCTCAAGGGTATTCAGTGTCACCACTTCA
>IV_8276968_8277004
ATTGTGTAGTGGTGTTTGAATATGAAATTGGACACGA
>IV_8320657_8320687
AAACGGCAAATACTAATTGGAAGGTGCTTCT
>IV_8322290_8322348
GAGTCCAAGTGTGGAAACAGAAGTTTGAACAAACGCTCAACTCATTGTGCATCTTCTCC
>IV_8552243_8552288
GGACGGATGTACATTTCAATCAAATTTAGTTCGTTTCTTTATTTCC
>IV_8660327_8660377
TAAACTGTCTATATTTGTGAGTGCTCACACACACACGTGTCTCTGTGTCTC
>IV_8921983_8922024
GGTAATGTTGGTTTTCGAGACCAGTATCAAATACGATTCGAC
>IV_9006205_9006250
GCAAAAAGAGTAATAAAAATGAATAACGAGAAAATTATTGGCTTCT
>IV_9006990_9007030
CTGTCCAATATGTTTCAAATTACCTCATTACGGTAATTATC
>IV_9178448_9178482
TTCTAATTTTGGACTTGTTGGTTTCTGGTTCTTCT
>IV_9539306_9539355
TTCATTTTATTTTCTGAATGTGTACCATCACATGTGAACTCATTCCTCCT
>IV_9539359_9539424
TCGTTTACGATCTCTTTTTACGAGCTCCGCCCTCGAAAATGCTTCTGATCATGTAAACGA
AAAGAA
>IV_9816207_9816284
CCAATTCATGCTTTATGGCCCGTGGATCTATTCAGAAAATGGAAGAGAAGAAGACGTTGT
CGGTATGCAAATAGAAGA
>IV_9906592_9906636
ACACATGTTTTACGAGCTCTCCAAATAGTTTATGAACTTGCCGAC
>IV_9908766_9908863
ATCCATGACTTTCCATCCGGTCATATAACTGTGTTGGTGTAACCTAGTTCTCTCTATTTT
GCCCTAAAGAGAAGTCATGCTTCGATGAGTTTTGTCAC
>IV_9912214_9912304
CACAGCTGTCTCTCGAGCGCGGCGCCTGTTTTGTGCGTCTTGTTGTACTCCAAAATGTCA
CCTGTTTGTACCATTCATCACTTTGACACCC
>IV_9950348_9950413
GAAGAATTCGTGGCCTCGAGAATAGCAAATTGGCGGAATTAATTATCCGTAAGAGTGTGA
ATTGGA
>IV_9957167_9957228
GAAAGTGAAACGAAAAGTGCAACATTTGAAATTGAGAGTAGAAAAGATCATTGAAGCAGA
AA
>IV_9961216_9961253
TGTGTGTTTAGGTGTTGTTTGAACAAATAAGTTTTTGG
>IV_9962949_9962980
TTTATTTGTTTTTATTCCGTACGCACAGAAAC
>IV_10505152_10505222
TAGATGGCTATACCCTTTAGAAAATAATTAAATGTGAAAAGAGGTCTCCAACGAGATAGT
ATGGATTTCGA
>IV_10507793_10507825
AGAATACTAAATTAACTTTGGACACCTCATGCT
>IV_10521155_10521193
GTTGGTGCCAGTTTCCTCGTATTTCACACCCCACCAAAT
>IV_10527492_10527541
CACGTCGTCTGTCAATCCACCTCATCATTATCTACCTCACAAATCGTTCC
>IV_10568878_10568910
ATTGTTGACATGCGAGTGTTACCGATTACACGC
>IV_10572226_10572258
ACTTCATTCTTCTGAATTATGTATACCAGTTTG
>IV_10574618_10574650
ATGGCCACAAACGATCATCCAATTTCATTTGAC
>IV_10574827_10574882
CTAGTCTCAAGTCATTCGATTCATTTCAAGTGTGTCAATGTGTCGGATGCACCTGT
>IV_10802556_10802597
CGTGCACAAAAAATCGTGGTGGACAGTGCATGTTCGACGAGA
>IV_10810100_10810139
GCACTAGCAATTTATTAGCTTTTCTTCATATTTTTGACTT
>IV_10828786_10828861
AAGAGGCGATAAGAATTGAGAGTAATTGTAAAGTTCTTCTCTCCCATTTTTTAGTGGTCG
AAAGAGGGTCTAATTG
>IV_10970446_10970537
ACACATATGACATGACATGGCAACATTTTGCTGTTCTTTCATTGTCTTCTCGTTTCACTT
TCCGTTTCGGGATCCTTATCACTGTACACATT
>IV_11037972_11038051
GTGTTTCTATTGACAGGCTCCCATCCCATCATTTTTCGGTGTCTGCTACTGCGACCACCA
CTGACAGATGTGTCATTTTC
>IV_11082786_11082902
CTCTGAAATCGACTAAAGACACGCGACTTGTCGCCTCACGAGATGGTGAGGAAGGAAGAA
ATGGCCATAGGCTGCGAGTGAGTGAGAATGTGTGCTGTCTGTGAGTGAAAATGAGCG
>IV_11169681_11169733
GACGTGACTCGCCTTCGCCTTTCCGACTGCCTCTCACTCTCGCCTTAAGAAGA
>IV_11284241_11284277
AAAACTGTATACAGGATGGATGGGTTATTTGCTCTCT
>IV_11391534_11391626
CCCATGTGATGTTTCTCGGCTTACAACTTTTGAAATACGTATCAGATTTCCAAGAGATCA
GGAGACGCAGACGATAAATCACGTCACGGATAC
>IV_11499143_11499200
AAGGCCGGCGTTCTGTTTTCGAGACAAATCAATGTTTGATCAGCTGGAGGATCAACAC
>IV_11568705_11568809
CAATCCGTGTTTACAGACCTTGGAAAGGCTCGGCGGAGCGCGCACGCACCTCTAGTCGTC
GAATGCGCTTGTTAATTACGGCAAACATACGTTTCACACTTTATT
>IV_11649426_11649475
TCAAAGTGTGCAGGAGATTTGTGCGAGCACACGTTCAAGTCATATGGCTC
>IV_11761116_11761149
GGAGGCCGGAGTTGGGGTGCCCGAGAGGAAACGG
>IV_11814044_11814115
GAAGAAAAAGCCGCCGAACCCGACCACGCCCTTCTGACAATAGGACACTTGTTTCTCAGT
CATCCTGCGTCT
>IV_11843999_11844138
CTCAACTCCATTCCTTCCTCATCCGCATTTCTTCCAATTTGTTTTATTTGCTTTCCATTA
TTTACGAGGCGCAGTGTATTTACATGCGCCCATGAGTACGGAGCTGGAGCAAAATAAATT
GTTGCTAATTTTGAAGTGGG
>IV_11884550_11884612
AAGAAGAAACCAATCGTTTTTGGTCATTTCTCTCGTTTCATTCCCTGTTTTGTGACATAA
TCT
>IV_11884796_11884859
TGTTTGCAAAAAGTGAAAAGCAATGAGGTCGACGCGCACCGGTTTCCGTTTTTGGTTAAC
TAGA
>IV_11899554_11899637
CTCGCCGAATCATACAGAGATCGGCGTTCTCGAAACCCATCGATGACGTCATTGTTCCTT
ACAAGCCAAAGATTACAGTACTCC
>IV_12180472_12180575
ATGTATGTATAGATTGCAAAAAGCTTCTGTGTTGGTTGTTATTGTACTAGAACAATGAGC
TTGTTGGCTTTTGCCCACGCGGATTATGTCAAGTACTGTCGGCA
>IV_12188704_12188807
ATGTATGTATAGATTGCAAAAAGCTTCTGTGTTGGTTGTTATTGTACTAGAACAATGAGC
TTGTTGGCTTTTGCCCACGCGGATTATGTCAAGTACTGTCGGCA
>IV_12192141_12192241
AAAGCATTCCACCATAAAATCAATCTGTGATGGCTGTTTTTTGTGTACGTCAAAAAAGCG
TTGAACATCTAGAATGAAGTACCCATGGGAGATGTGCGCAG
>IV_12197590_12197727
ATGTTTTTCTTTTTCCGAAACGTTCGTAATCTGTTAGTGTTATCAATAAGTCAAACAAGG
CGTAGGCGTCTTCCCCAAGCTTTTTTCAGTTTGTATTTGTCTTGTGAATTGCTGCTTGTT
CGTTTGCAAAATGGGGTG
>IV_12197783_12197830
TGAAATTGTTGACATTTCACAGCCACTTGTCGGCTTTTCTCGGTATGA
>IV_12198927_12199053
GGTTGTATGTGTATTGTGTTGACAAACTGTGAGGCGACCTCTCACTCACACGCACTGGTT
CTCATCGTTCACCTTTCTCTCATTTTTTGTGCGTCTCGAGTAGTTTGGTAAATTTGATCA
AACCTCC
>IV_12200050_12200210
CCCACGCGCATTTCTCAATTCCGAATTCCATGACCCACAACGGGCAAATGACCCTTTCTA
CTTACGAGGAAAAAAGTATTGGGGAGGAGTCGGCACACAAAAGCCGCCCTTTCCTCTGTG
ATTTTTCATGTTTCTTTCGGACAAACATACACCACCACCAC
>IV_12403573_12403612
CATTTCGGTGTTGTTCGCTATTGTAAACGATGTGAGAATT
>IV_12745129_12745184
TAATCTGTCCGTGTAATACAAAAAATACACATACACAATTCGATACAAACATAGAT
>IV_13118904_13118984
TGACTCTAATCCCTCCATTTTGATGCATCATCATACTCTCTCTTTTGCAGTCAGTCGGCT
GCCATTTACCATATGTGGGTG
>IV_13125899_13125948
TATTGTAGACCTTTTATTTGCGCAGTAAACACACATGAACAAATAAGAAG
>IV_13218279_13218356
GACGGAAATGTCGAGATAATCGTCAATCAAGGCGCGCGAGAAGAAGAATGGAGCCGTGGT
GAAGGCTCTAATTTCAGA
>IV_13322626_13322697
AGAGATACGGAAAGGAGCGGGGAGCGGGACATGGTTTCGTAGAATAAATCACGCCATATT
GTGCGGTGGTCT
>IV_13704310_13704350
TGACAGGTCAAGATGGAGTGATGGGTAAAGGAAAACTGACA
>IV_13710489_13710528
CCACCAAATGGTGTTAATTGATGAATTTATCGATGACAAG
>IV_14032809_14032876
CATCGTAAACGTCGGGCGGCGTATGTGCCCTTGAATTTCATTTGAATTCCGTATAGACAA
CGGAAGAG
>IV_14290717_14290771
ACAAATAAAAGCCACGCATCTTTATGGTTTGGTCACTCAAGCGCACGTCCTCCTC
>IV_14870066_14870097
CTCTAATCATTTGGACAAATGCCAACTGATAC
>IV_16036484_16036528
TGTGTGTCACACATAGCAAATTTTAATTAAACAAACAATTTCGGA
>V_966246_966291
ACGGAAAAGAGAAGAAGAAGAAGGACCACCCAACGAGTTTCATCAG
>V_1323260_1323311
CGGCACATTTTATGATTTGTTGGACGGCGATAAATCTGAAGAGGAGGAGCAC
>V_1362988_1363018
CTACTCGTATTTCTCTGAAATTTCTAATGAG
>V_1364316_1364381
GTCAAGGGAGCATCTATCTATTCAAACCACTAATGTGAGCTCAGCAATGCGTAAATACTT
CGTTAG
>V_1473795_1473911
GTAGATGGGCGGTGTAGTTGTCTGCGCGTACGCTAAGTGGAGATTATACGCTTCGACTGT
CTCGTAGCACCGAGTTCCTTTCGCTAATTACTCTCATCAACTATTGTTTCCACTGTG
>V_1562581_1562642
GGAGACGCACCTTATTATACACCGGCTCTGAATCATAAATGAATAATAAGTGCGGTACCT
GG
>V_1569814_1569857
CTCAATCTTCCGTTTTCACCGCCAATTATCACGTCGTTTTACGA
>V_1576060_1576122
GGTTTTGAACGGAACCGAAGCTGTCTTGGGCACCGCCAAGCACCCCGTCAGAAATGAGAA
ATT
>V_1576163_1576211
GGGGAGGGGCGCCCACAGCTTTGACCTAGTGGCATTGAAAAATTGCCAG
>V_1860801_1860834
CCGAATTTAATTGTACCTAATGTGATGGATGACT
>V_2081886_2081916
ACACTCATAAACTCGTAAAACATCCGGTTGT
>V_3454761_3454810
TGAAGTGGAAACTTCATAACAATCAAAAACGCAAATTGTCAAGTGTTTTG
>V_4433539_4433583
TGCAAAAATCGTTCAACGTAACATGTTTTATCGACTGTTTATTGT
>V_4800584_4800647
GAGAGTTTCGTGCCGCGCGCAAAGAGCACGTCGCCGCGCGGAGGCGCCAGAGTCTAAGCT
AACA
>V_4963875_4963910
GGGTCATATATTCATCAAATTGTGCGTGCATGAATC
>V_5092857_5092904
AAACCTCTCGCTCAATTAGTTCAACAATCTGATTGAAACCGAGCCAAT
>V_5194649_5194735
TTCGCGCATTCTAAAAGTAAACTTTCATACACACTAGACGTAAACGATATTGATCATCAT
CATTGCCACATTACCGGATTGTCTTTT
>V_5200112_5200148
GGCATTATTATGGAGATGAGAAGTTAATCAACTTTGT
>V_5214635_5214685
GGCGGCGGGGGGTCAGAGAAGCATTTTTGACAAATGTTCTCAACAAATGTC
>V_5216720_5216783
GTATCAGGATTACACGCGTAAGACAGTAGGTCACAAGTAGGTCATCAAATATTTGAAAGT
GGCG
>V_5219902_5219945
ATTTATCATACTTGAAACACTACAAAAAATCACCACAAATGAGC
>V_5298211_5298256
CTCACAAGTACTTGTTTCGAGTGTCAAAAGCACCAACCAATATTGG
>V_5299095_5299199
CAAAGGATATGTCGTGTAACTCGATCTGAGTGTATGTGTCTGCAGAGTGTGTGTGTCGAT
GGGTGCCGAAACGGCGCGGCAAAATATTATGGATGGTGTGACAAG
>V_5302569_5302683
GAGATAAGGCAAGCCAAAGATAAAAGTTAGTAGGTGAGGAGCAAGTTCAAGTGGTGCCCC
CGGGGGCGCGTAGTGTGTACCTCCTTCAGACCGTTCGGCGATTCTCTAGATGTCT
>V_5319779_5319827
AGTTGGAATATCATTTTACACCTGTACCGATATCTATTTCACCAGCTTC
>V_5321158_5321234
TGTTAACAACTCGATGCTTCCTGTTAATGAATATCACTCGTGTCGCTTGTCATCAATGTG
CAATAAAATGATTGACA
>V_5321280_5321344
TCCAGGTAGATGTAAGGCAGGTAGGGGAACCTCAAAGTGACATGACAACATTGAAATGTG
TCATC
>V_5359070_5359170
GGAAGCCTAATATGCTTGATAATTTGATAATTCGGTTGGTTTGTCTGTTCTGAAAATGCA
AAGGGATTTGGAATGGGTGGAGCAGAACTTAAGAACTTCTT
>V_5403621_5403758
GTCACTTTGAAAATAATGCAGTCTCGTCACTGCTTTTCAAGCACTAGAAGCTGCTTGAAC
TGCAAATTGAATTTGAGGAGAAGCTTCGCCATTTTGTTTCGAGTAAAAAAGACAATGAAC
ACGTTACGTGCGCAATCC
>V_5404018_5404074
CCACGTTTTCCTTATTCATAAGTCGTGAGAATATTCGATTTTCCGATTCATCTTCTC
>V_5442366_5442477
TTGACAATTGTACGAAGTGTTAAGATAAAGACGTCAATCGCCATCTGAATGATTATCCCA
AGGGAATGATGCTAATTTTTCAAAATCAGGCGGCGGTTATTTTCAAGTGGCC
>V_5561394_5561440
CTATTGTTTGCCCAAGTTAGTTATTTTTTATTTGACTTTCTCGGACT
>V_5573244_5573404
CAATGAACAGAGAGATAGAATGCGCGGTTGAGTGAGTGAGAATGGCTCATTTGATGACGT
ATTTTGACTAGGGTTAGAAGACTACAAAAGGACCATAAAGCGAAAGAAATAAAGAGTGAG
AGAGAAAAAGAGATAAAGTCTCCGAATTGAAGAGTGAACGA
>V_5574516_5574599
AAAAACCCGAAATCTTCAGACATTTGCAGAGTTTGAAAAGGAGGTGAAGCTACTAGTAAA
TTGGAATTAAACGGAGCAGAAACA
>V_5616778_5616849
CTCATTGCCGCTGAGCACTCAATGTTTACCGGAAGATTTCTCATGATGCATAGTGTGAAA
AGCGGTCAGCCG
>V_5624769_5624850
GTGGCGCATCAATTGCCATCGCTTGCTCTCGATTATTCTAATCCCTTTCGCGGGGGGTGA
AATCGTTTCTTTTTCATTTTGA
>V_5638943_5639060
AGAGCATCAATAAAAGATGGAAACAATTCCGGAGCTGATTTGATTCGGTTCGCTCTTCTC
TCTTCGATGTATCTCGTTGCTGTTTTCAAAATATGACCAAGGGAAACAACAAATTTCA
>V_5680733_5680787
TCGAGTGTGCTTACCTCTTGGGACTCGTGTCTTTCTCAAGAGTTTCGAAAATTTT
>V_5696257_5696417
AAAACTAGAATTGATATCGTTATCTCAGCCAGTCTGATCCTTGTTAATGACCTTGCACTT
GGTAAAACTTGAGCGTTAGGCGGAATATCCGCCGCCAGCCTGGCGTCCCTCTACATAGAT
AATGCCCATCACATGACAACATGTTTTGATTATCAAAACAA
>V_5700348_5700402
CGCGTGGGAACACTCCCACTTATGCGCCGAATTTCGCCGAAACTATCATCATCTT
>V_5700759_5700821
CAACTTCCGGATCCAATTAATTTGAAACCTGTTGGTCGTTTAGGTTTCGATTTTTTCTGC
TGA
>V_5767744_5767801
AATGCGTTCATCGACACCTCGCAGCTTTACGTTTTTGTTCAAAGATCTCTTGCAGGTG
>V_5851253_5851320
TGTAATGTGACACCAGCTGAGAGCTTGTACCTGGTGAGATTGACGTCTGGGAGGTATGTA
AATAAATA
>V_5872617_5872657
GCTCAATTTGTTTGGATAGGTCTGTGTTGTTTTGAAATGAA
>V_5892333_5892368
TTTTATGGCCGGTCTCTAGAGGTACAATATGGCTTT
>V_5927539_5927590
GGTTGATTATTCCGTGCAAAATGAGTCTGAGCAAACAAAATATTGTCTTTTG
>V_5961837_5961915
GAAAAAAGCTAGCGAAACAAAAAGAACATGTGCGGAGCCTTGAAAATTGATGAGTTTTGT
GGGTTTGTGGCAGAGAGGG
>V_6002940_6003067
TATTGATTATCAGTTTATCGAAATGCCAACAATCTATAAAAGTTATGTTCCGGGGCACAA
AGCTTCCTGTCTAACTTCTCTCGTTCAGGTACACACAGTCATCACGGGGGATGACGTCAT
GCCGATTC
>V_6005201_6005245
ATTCGTACTTATTTTTGCATGTTTGCCTTCTGAAAGCAAATAATA
>V_6056030_6056096
AGAGATTATGAGATGAATAGAGACGCGGAGATGTGCACACAAACACTCACCGGAAGGCGA
TGAAATA
>V_6206883_6206967
GCCGTGGAGACGACGGAGGTGTTGGGTTAACTGTGTAATACAACAAATGTGCTCCAAAGA
GTTTCGCGGTGTCGAGGGGGGCGGC
>V_6230551_6230671
ACTTTGCATTTTTCGTCCCTTCGTCTTCTTTTTCACTCCTTTATGCCTCTTTATAGATTC
TGCGCACGCTTCTCTGACTCCGATATCCTTGTGTATGTTGGCGAGTGATCCGCTTTCAGT
C
>V_6235806_6235936
TCGTCGTCGTCCCGACGAGTACACACCCTTGTGCTTCCAATTCTATTGTCACGCAGAAAT
ATACACACACTCACACAATGAGGTAATAGACCACCACAATGCTTTTCTACTTTTTCTTCT
TCTGGAGAGAA
>V_6295151_6295213
GCAATGAAAGGTTGTAAATTGATTTTTATGATAGAGCGTGGCTCTAGAAAGCACATGATA
AGC
>V_6340118_6340211
AAAAATGAAAAATTAATCGTCTTCTTAATCTAATACAGTCATTAGGATCATAATACGAAG
GTGGCAATAATTGGCCGAAACGCAAACAGCGGCT
>V_6340233_6340278
GTGCCAATCGGTTTGTTTCCGGTGATATAGGCGTCAACTGGTCTTT
>V_6345305_6345417
GAGACGCAGAGCAAAACAGCTGCTCGACGATGTGCGTATTATGTGTAACTGATCGAAAAC
ACATGCACAAAATAACGGATGAGGAGCGGAGGAGAAGATGGTAGAGCTGAGAA
>V_6347557_6347677
CTCACTCTATTGGTTATAAAAGAAACGCGAACTATACAAAAAGAAGCCGACGAGAGAGTG
ATGAGGTCGATGAGATGGCGACAACCGGCCAGCCGGGGGCGCCCCGAGCCCACCTCCTGT
G
>V_6348838_6348902
GGCCAGTTGTTTAGTGTATAGCATGTTTCATGTATCGGACACTTGATGATTTCCGGATGG
TCCTC
>V_6349069_6349122
CCGGGCAGCAAATTTTTAGTTTACGATAGTATCGCGAAACATGATATCGACGAG
>V_6350935_6351026
TCTTGGTGGCGTGAAATTGAAAAATGGGTGGAGAAAAAGAAGGGGGCAACTGACTGACCG
ACGATGAGTGCACATGGGTGGCATATCACCCA
>V_6355101_6355196
TTCTCCAATCACGCAACCACTTTCACTTTGATATCCATCTCTGACTTTCACTGCCGCTTT
TCGCTTGCGTAATCGTAGTAGCCGGCAGGTGAAAGC
>V_6356813_6356940
TGGTGGGTATACTGTAATCCACCGGTTCGTCAATAGTACATGATAGAGAGACCGCCGCGC
CACTTCTGGCATCCCTCTTCCACCGGACCTGATCTGGGCAGCTTGAGAGAGTGTGTGGAT
CAGAGAGA
>V_6357466_6357515
TGTGTAAAATACCAGTTACGGTCAAGATGACCAAAAATGACCGTATTGTG
>V_6357903_6357999
GAAACCGTTCTTCGCGTCTCGCAGTCTGCAACTCACGTTCTCTAGTCTTCTCTCTGCTCC
GCTTTTTGAATATAAAAGCGAAATAATAAAAAGTGAC
>V_6378721_6378764
TAGTTGAGAAAACTAATTATATGGGTTAATCTATTTGTGGCATC
>V_6411511_6411639
CTGGCGAGATGTAAATTAAATAGAATGAGGCTCTTATAATGAACAGTCAAAATTGGTTCT
TGGTCGCCAATCGGTCCTTGTTATACGGTAGTTGCCCTCTCTTGATAAGAGCACGAAGTG
GGTGGAGTC
>V_6458443_6458478
TTGCAACAAAGTGTCCGTCGTAATTTGCATTTGAAT
>V_6463063_6463144
CCAAAGAAGCTACCGTTTGCGTAAGGTTTAACACGCAGATTGCTCATTTCGCGCATGTGC
GTGAGTCTATCATGACGAACAG
>V_6464253_6464326
CATGTTGACCACCCATTCAACATTGATTCGATTATTATGATGGTAATTTCGTATCAATGT
CGGAAATGTAATCC
>V_6509214_6509255
TGACCGAAACGTATCGCTTTAATTTGCTTAATAACATGTTTT
>V_6527512_6527564
TGTCAACGAAAAAATCGGGAAGTGGGTGTTATCTAATGCGGAAAAAATAAAGA
>V_6619320_6619396
TTTCCAGGAAGATACAGAGCACATTTTGTGCGCAAAGTGACCGCCGGCGAAGAGAACAAA
CATGAAAAAGTTGGAAT
>V_6632252_6632289
CGACGTCTTCTTGTTTACCACTACTTGTCCTCTATCCT
>V_6664551_6664596
CTTTTAATATTCATATCGTTAGAATATTCGATTAGTAAAAATGTAT
>V_6684266_6684366
CCTCAATTGACCGTGGCACGTACACACTAACCTCCTTTTATATGGGAGAAGGCACAAGGC
TGGCAGCTGCTGCTCCCGAGTCTCCGCCCCGAAGACACCTT
>V_6686310_6686403
TAAACAACAATCTGCAACACGATTTCCCGATTTTAAATGCATTTGAGAGCACCGAGAGCA
CCGAAATGAAGTGTCAATCAAAAATCCTCTGGAA
>V_6703954_6704036
AAAGAAGAAGCTGATGGCGCCACAAGCATAAACGATTTTGTGAGGCGACAGTGTTACGAC
ATACGCATCAGTGAAACATTATC
>V_6729230_6729291
CTCCGGAGACCACTTCATTATTTGTCGCTCGTCCATCTCGTCTCATTTTGCTTATTTTCT
CC
>V_6736060_6736091
CTGGCAATTACCATAATTATTTATTCTGATGA
>V_6747548_6747636
TCATTACAGCTTGTATCATCCAGTTCACTTTCGCTTATTAGCACTGTTTGCCCCAACACC
CTTTTCTTTTCTCTTCTTGTTCGCACTTT
>V_6754477_6754584
GCATCGGGGCGCGACTGTTGGGGCCACATTCAGCAACATTAATCAAACGGCGAATCTGGC
GGGCTCTTCTCTCCCGTTTTCCCTGATATTCCTATCGTTCAAGGCGTC
>V_6759636_6759750
GGGGGCAACCTTGCACAATCCCTCGGGATCAATTCATCATTAGTGCTCTGGAACTTTTTT
ACTCGGGTTGAGCAGCAGCAGCAGCGCAAAACTTATCATAACCAAAAACGCCTTC
>V_6772185_6772248
CTAAAACATGTGCATTCAATTTCTTTGTCAGCCGCAAAACGAGAAGTTTTTATTGGGATA
ACGT
>V_6878486_6878623
CGAAATAAACGATGAGAAGAGACCCATTTTCTCAATTGCCTCCGTCTGTTGTCTCTGTGT
TCCGGCCGTTATTTCTCGGGCCCAAAAGTCTCGATTACCAGTGAAACCTTATACTTTTTC
GCCGAGCGCAGTCAGCCG
>V_6879511_6879545
CCAATTTCGGTATGCGGTCGGAAACGTCAAGGTCG
>V_6879559_6879606
ATCACTTCAATTTCAACCGAACAACAAAAAATCGATCATCATCATCAT
>V_6879884_6879948
TTTTCTGTTGATTGTTGATTCAATCCGACAGCAACTAAAGCCGCAGAAACTATCCGAATA
CATTG
>V_6882276_6882464
CAATCGATCGGATGTGTGCCAACCCTTCTTGCCTGCATCTTTTGCGCGCACCAACGGTCC
TCTCTGCCGCTCTCTCTGACTCTCCGACAATGCTGCACTCTACGTTCTCCACATCATTCC
GACTCCGTCTCTCCGTCGTCGCATCCGTCCCCGTCGTTTAGCCAATCCTCCTTTTCCTCT
TCCTCCTCC
>V_6883264_6883313
TTTTCTCTTTTTATTGGCTGCTCCCACTCGACACTCATTTGGGCCACAAG
>V_6933255_6933288
AAGAAGAAGATTATTATGAATGCAGATGTGCACC
>V_7874329_7874391
AACTAATAAGCCACTTCGAGCGTGCACTAATTCAATAACTTCCGACATCTTTAATTTTGA
AAA
>V_7888829_7888890
TGCCGCCTCATTTGTTTCTTTCGAATTCTCACTGAATTATTCACAATGTTGTTCGAACAT
TT
>V_7890818_7890853
AGAAGCGGCCGACCGAAACTGTTAAAAGCGCAAAAA
>V_8054326_8054398
AAACTAGTTATTCAACTGGTATCCCCCTTGCACGGTCAGATACATATCACTAATTATATG
TTCCCGTTATCTC
>V_8403769_8403811
AGATTCATCAAAAGCGCAATCAAAATATATTGTTTGTTTATCT
>V_8405878_8405976
GAACAGTGTACAGTAACGAGGAAGAGTTCGAAACAAGTCAATGACGTGACGTGCCACTGA
TGATGTGATCAAACAAATGGTAGAAGCATGTGAAAAGCC
>V_8548602_8548690
GAGACACAGACTCCACCTTTCCGCGCGCACTCTTATAAGCCTATCTGGCTCCGCACCGCC
GACCGTCAGTGCACTTCATTTTCTCATCA
>V_8646086_8646151
TTGACACTAAACAAGTCTGTAAAAGTGCACATGGTCATAAATCAGGCAATCGGGCTAAAC
GTCTCT
>V_8648986_8649047
TCTCGCTCATCATTATGGTATTTGAAGCGAGATGAGCCGATTGCAATCCATTTGTACTTT
TT
>V_8664047_8664118
TGCCCACCCCGTGTGTTTTATTTCTGTTTCACCTATCAAAATCATATTTATCTTCATTCA
TTGTCACCTGCC
>V_8664305_8664342
TGCACACAGAAGACCATAAAAGTTATCATCAATTAGTG
>V_8785533_8785568
CATCTGTTTATTCACCTTTATGTGTCACTGTCAGCA
>V_8803846_8803901
TGTCAGAATCACTCGAAAAACTGCTACTTCATGTAAGCGTTGTTGCGTGAATAATT
>V_8806085_8806115
ATTCGAGAACAAATCTAGATAGATATGATCT
>V_8917207_8917338
ACCTTCTGAAAAGAGCACCGAGCACGCACCCTGCTCCAACTGGCTCCTCCCATTGGCAGT
TAGTTGTTGCTTGCGATGTGACTAACTAAGGCAATCAGAGTAAGTAGAAGGACACGGAGA
GCAGAAAGTTTT
>V_8922561_8922653
CCAGCTCTTCTTGAGTTGATGTGCGCACCCACGAAATTTAATTTAGAACGCTCTGCTCGG
CCGGATGCCACTGGATGATGGCACCTCATTTTG
>V_8995891_8995991
AAATGTTCAAAACATTGTATCGATCTGATCAAATTAGCTTGTTAGGCGGTCCTTCAATTC
TTTCGTTCCCTCCCAATTTTGTCAACATTTGAACTAATTCA
>V_9011315_9011392
ATGTGCAAATAGCTCTTTTGTTTACATTTCATCTGAATCACGTATCCTTTCGAATTTAGA
CGCCCACTTTTCCGGAAT
>V_9281894_9281953
AGATGAGACACCGATATAGGTTAATTCGATTAGTTTACGATGGTCTCAGGAATTTACGCT
>V_9480582_9480629
CACCTGATCGTAGTGGTCATGGCCGTTCGGAAAGTGCAAATTGGGAGG
>V_9601240_9601319
TCTCTCTTCGGATACAAATCCATCTACGCTTCATTGCATAGGTTTTCCCGAATTCCTGTA
TAATGTGTATCCGATTTGTG
>V_9792475_9792555
AAGAAAACAACCAAAAACAAGAGAATCTGCCACTTGGCACAAAATTTAGGAGACACGACG
ACAATTTTCATGTGCACACCA
>V_9798739_9798828
AGTTTTCGAAGGTGTCTAATATGGACATAAGCTGCTCTCGGCCGCTTTATGACGCACTTC
GTAGTGGACACGAAGATTTGATTATAATCC
>V_9962309_9962415
TGCGAACTCTTTCGCCGTGAGATAAGCACTTTCGAAAGACTTTTCTAGAGGATAAGTGAT
GTGTTAAGAGAAGAAACAAACATATCTTGTGCTCTTGATGTGATCTC
>V_10077360_10077432
AAACTGGAAATGACAGGGAAGACCACCGTGCGACCTGACAAACATCAGGTGACGTATGAA
AAACTTGGTCATC
>V_10178391_10178425
GAGCAGCTTAACCTAATGGAAGAGCTCTTTGACCT
>V_10192866_10192929
GAAGAGAAAAAAGAAGGTGATAAGTCGCTTGTAAACCATGCTCTTATTAACGACTTTCTT
ATCA
>V_10273032_10273201
AATATAAGTGAGAGCGGCCCACGGATTATGCTAATCTACTCATAAATTTGTATTTTTCTC
ATTCACACTCTCGCCTTATCCCGTATTTCCTTCGTCCGTTAATGTGTTTTTAAGATGAAA
AAATGGTGAAAAACAAGTGAAAAATGGGAAATGAGAAGGCACCTGTTCCA
>V_10424623_10424708
GAGGCGGAGAATGACGATAAACCTTGTGTGGGTTTACAACTGTGAGAACACTTATCCGTA
GTGATAGTTGTGATTATGTTGTGATA
>V_10480708_10480793
TTTGTAATTCTGTCCAGTTGTTCCGCTCGTAAACCACTATTCTTCTTTCAATGTTCCACT
AATTACTGAAAGAACACTTCAAAACC
>V_10480837_10480992
GCTGCACCTTTTCCGTCATTTCCTGCGTCTCTTGTTACGTTCCCGTGTTCTTCACCAGGT
CTCACCACGCGCGTGTTTCTTGGCTATTGTACAAATAAATATTTGCGCCGCGCACCGCCA
CCCACCACAAGCAGTTTGCTTTGAAACGCCTTGCGT
>V_10493017_10493171
AAGAAGGAGGTGGATAAAAAGAAGAAGAAATAGGTGGACACGATTGATATGATATGAATA
TTGCATTTGAAAATGTGGCCACGACAGGATGTGAGCAAGCTTGTTGAGGAGACCGCAGAG
CCAACCGGATGACTTCTCGTCTCTCAACTGATATC
>V_10505694_10505749
ATATGGGACACGCTTTGGAAAATGTTATAACAACAAGTGAAAGCGTCAAAGGCCGA
>V_10539361_10539621
AGTTAAAATGTGAGAAAGAGGTATGACGAAATCAGATTTGTGGTGTCTTCCCGCGCCATC
ACCGTCTGTTTTCCAAAAAGGAAAAGTGTTTCGAGTGACGGCTCCTTTTATTCCCGTCCT
TCTTTCTTTTCTGTCTTTAACGTCGTCGTCCACATGGACAGGGAGAAAAGAGGCAAACTG
AGAGAGGAAAACAATCGAAAGATGCGGTCGAATCGAGGGCACACACGCACACTTGGAGAA
ACGAACGAGTGCAGTAGAAAA
>V_10565622_10565683
AAGGTGACAATTCAAAGTTCCTGAACCAATTTATCATGCAATGATTATAAACTCCATATA
AA
>V_10632558_10632609
GTCGAACACCATCGAAATTTATGGGTACTAGAATCGGAATGAGTAGTGGAAT
>V_10633397_10633676
TCCTGTTCCACTTAAGATACGTCAAAAAGTATATAAACTATTCGTCGATTCTTTTGCCTC
CCATCTCAATCTATTCAAATATATTTATGCGGAAATTGACCATTTTGGTGTTCGAAACGT
AAAGAGTTGACGTTTCGATTCGTCGTGACACGTCTGCGTCTCTTCGGGCGCCAAACTCTT
TTGGGACCTCCCGGAAGGCCGCCCTTGAGTTGAACGAAGTGAACAACCTGAGAGAGCGTG
GCTTCTCGTCACCTTTTGTTAATTGTGTATGTATGTGTCA
>V_10669625_10669697
CACAAAAACGAGGTGTCGAAAACGAAATGGGTTCCTTTTCACATCACACAATTGCCGCCG
TTGCGATTAAACT
>V_10673732_10673841
AAAAGATTACGGTAAGTGGACAAACAGATAACGCGGCCGTATTTTTGGATCCAAAAGCCA
AAATTGTTGATGAGGAAGATTGATGATGCGCAAATTAGGGAGCAGTTTTT
>V_10694035_10694207
TATCTATCATATGATCCAGTCGGTTCGAACCAACTACTTGAGCTTCGAAATAGTGCATTG
ATCAGTGAGACGCAGATATTTGTTCTTCTGTTGGTGAAAGGGGGCACAAAAAAGAAGCCT
CTCCCTATCGGAGGGAGACTGCACCGCGCGAAACGTGAACCGAGGATTCACGC
>V_10700134_10700241
AGTACGTGGGGTACAGAATCGGTACGAGAGAGAGGTAAATTCACAAACATCGGATTAGCG
GAGGAAAAATTTGAGGGTTGACCTCCGATTTGTCATGTGATTATTTCA
>V_10822847_10822941
GGGACTACTGCTCTCATTCAATGCCCATTTATTAGCGGCTCCTTCTTCCTACTTCTTGTC
TCGTTTTTCCGAGCATTTTGTTGCCGTTTCGTTTT
>V_10825366_10825441
AGCAGCAGCATAACAAAGCACGCATGAATTGCTGACAAATCTCGGGACATCATCGCTAAA
TTAAATTCCATTCAAT
>V_11188824_11188902
GCTCTTCTCGAATATTATGTGGGTATATACATATGTATGCACATATCAATATAAAAACGG
ATAAAATTCTTCTTATTCT
>V_11189331_11189403
GCATCAGAAGCAATTACGATCAGATGAGCAGCTCTCCGCTGAGCAAATCACTCGGTGTTG
CGCTTTTCCGCTC
>V_11208340_11208494
ATCAACCTTTTTATGACCATCAAACGATTAGGAGCTACTACTACTCTTGGTCGCCCTACC
AATTAGGTGTCTTTCCCATCCTTCTTCCCGCTCATCTTCCACACTTATCTCCTTTTTTCC
GCTCTTGTAATTATTCGGTCAACCGATTTCTTCAC
>V_11211881_11212038
AAAGTGTCTCAAAAAGATTCGACACCGATTTCGCGCGCGACACGCCAACCCTGAAAGTTG
CCGCCGGACCTCGTTTAGTTTTATCTTTATTTCCCTAATTAACGACTCCTTTACGCACCC
TTCTCCTCCTGGTGTTGGGAGGCCCCCGTTTTAATTAG
>V_11212782_11212917
ATTCTTCTTCTGCTCGGTGAGACACTTTTGGATTCATCTGAGCGCATTGACAGAACAGGT
CATGCATTCCATAAGGCTCGGTCGCGCGTAGTTATCCTCTCCGTAATCTTCCGGTCCGGT
AGAGTTTTTGCAATCG
>V_11213284_11213363
AAATGGCGCGGTTTTAGTAGCAATTCGAGTCGATGGCATTGGCGGTATAACTGGATAGTA
AAACTCAAAAAGTTGGAAGC
>V_11213446_11213573
GGCAGAGAGACATACACAAGTGTCCTATAAAATCACTATAAAAATACGTCAATTTTATGG
TTCGTGTGCCTGTGTGAGAAGAGATGGGGCAATTTTTGAACGAAGGCAACGGGACCTTAA
AAGTGATG
>V_11234475_11234623
GTATCTGGGAAATTGGAACATGTATGGTCGATTGTGTAATAGGATTATTGCGTCCTGCAG
CGCGACCGATCTCTCTTTCTCTCTGTGTTTTGCCTGGCGGGATCCCGACATCAAATTCAT
CACGCTTCGATGAAACATTTGAACCGCTT
>V_11340514_11340749
GAGACAGGTGTCAATTGCCAGCCTAATTCAATGTTCGACTGTAAGATGTCCGCGCGCGCT
TGCTTACCAAACCCCTTAATTAGATCGATAGCACGGCACGTGGAGAGTCGCAGACGGTAG
CTACTGTAGAAAAAAGGCGTCAAGCTTTTTTCTTCCTGATGCTGCTACTGGATCCCTCAT
ATATCTTGCATACTCATCTCAATTGTATTGCTTTTTGACCATGTGTCACTTTTTTC
>V_11342529_11342674
TAACGACCTCGCCCGGAAGTGTCAACAGTAATTGAATGGTCCGTTCCTCTTACCTTTACC
TATCTCAATCACGCCATATTTGAACAGTACCCCTTTGCCCGTGTGGTTCTAGTTTTCTGT
GTACTTAATGGATTAACCTGTTGCTC
>V_11342804_11342859
AATGTGCTCGTATTTCATCGAACTTTGGCTCGTTAAGAGCGAAACGACGTCGTCGC
>V_11381564_11381626
AAAAGTCTCAAGGGCGCTAAGAGATATGTATGTCAATATTTGAGAAATGTATCGTTTCTG
TAT
>V_11406473_11406548
TGTGTAGGTGATACTCGGTGGCCCGTTGCTTTGATAAGCAAACTACTAATTTTTGATGAG
TTTGTTGAAACATCAT
>V_11407243_11407339
TCAACAGTCGCCGACGCCTCGTAATTGTGTAGCGGCGTGAGCGATTCTCTCGAAATTATG
ATAAGCAAACAAGGGTGAACATGCAAAAGCCGCTTCT
>V_11408664_11408756
TGTTCTTCGGAAAACAAAAGTGTCATGGTTGAACAAGGAGCCGCACACTTATTGTACAAG
GCATAATTTGAACAAATAATTTCATGTGGCGGG
>V_11408779_11408820
GAAGACCTCCCGGCTCTTTTGTATCGCAAACACGTTCAAATC
>V_11432334_11432387
ATCTCATCTCTAAGTCCTTGAAGCGCAAATAATCCTGCAACAAACTTCACTTCC
>V_11437703_11437753
AAAAGTAGGGAGGGCGAAGAAAAAGAAGAGCTCACATTTATTGTCAGAATA
>V_11448331_11448413
ATGAGTGACCATTGGCTAACTAGATGGATTGTTGTTTGTGGTCCAAGGAGACATGAAAAA
GAGTATGTTTTGCGTGTTCCGAC
>V_11612800_11612917
AAATTCCAGTTTTGATCTGACCCCACGGAGCAAACATTGTGTGTATAATGTACATATACT
GTTGGCTCCTTCGCACTGACTTTTTTACCACGCTGATTTATTTTGAGACACTTTTTCT
>V_11622697_11622737
AAATACACGTTCATGTGCAGTTTGAAAAGTTATGTGTGAGT
>V_11622753_11622839
GGAGATGCAATGTTGAAAGATCGAAGCTCATTCTTCTTGATTTCAACAACGGATAAGGAG
AAACTGGAGGAAGTGGAAGAAGACTTG
>V_11623903_11623978
CCGTAAGGTTGTACTGGTGCCGACTAATAGTTCAGGCAATGGACAACGGCTCTCCAGGGA
CATATTGTGGTCCGTC
>V_11639740_11639812
TGGCACAGCGAACGTGTCCGATTAGCTGATCTCACCGACGATGTCGTCGACGACATCGGA
CATTCGCATTTTA
>V_11641211_11641346
AAGAGAGTAGGAAACTGGAAAAAAGACATTGAAACTGAACTTTTTATGCGTGTGAGAGGT
GCAAAATAGTGGATAAAAGTGGCTGGACGCAGACAAGTAAACTGGGAGAAAAGGAGTGGA
AAGTGAAAGTGAGATG
>V_11656564_11656602
ATAAAATGTTTGCAAATAGTATCAAAACATTGACTCATC
>V_11698664_11698730
AGAAAAAGTCGTAAAATGAATGTGCGCCTAGGTTTTATGACCATGATGACTCGATTCGAC
AATTTCG
>V_11700166_11700222
AAGGAGAAAAAGGCGAGAAAGCGAAACAATTGAATTGGGCTCATGTTCGCACTTTTC
>V_11701491_11701544
GGATAGTCACACAAATGAGATGAGGCGTGAAATTGGACATGCGCCAATCCGAGG
>V_11702512_11702594
CGATGTATCGAATTTCAGGAAGCACACACACAGACCCCGACGCAATTAAAAGTGTGAAAT
CAAAACTGGATGTAGTACATACA
>V_11702625_11702673
TCTAAACATAATAGAGATAATAGCCGTGTGTCAGGTATCAAACAAATCG
>V_11703734_11703825
ACAAAGAGCTTTTCCTCTCTATACACAAAACCACTCACTCAGTTTAATGAGCGTGTAATT
CGACATCAAACCAATAAGCGATATGGATGTGC
>V_11709101_11709202
CGACCCATTGCCATTAGTTGTTTTCAGTCAATTTCGGACCCTATAAGTGGCAATGACAGC
TCGCTTGAGTGATTAATTGATTAGTGTAGCAATTGGAGAAGA
>V_11711431_11711565
TCTTGCTTTCCAAATGTGCTACGGTAATTGAATGCTCATAAAGACCACCCCGCGCCAGCA
CTTCGCGCGCGGCTCTCTGTCATTGATGGGGGGACTCAGTGAAAAGACAAATACAACTTG
AGGCAAATTGGAAAA
>V_11767020_11767139
AAAACGGAATCAAAAACGGAAGCGTGAAGTGGAAGCTGTTATTTTATTTGTGTCGATTTA
CGGGGAGATACGGTAATCGGGAGGCAACGTGTTCCAAATCTTACGGTAATCGCTGAAATT
>V_11847307_11847372
TCAGAATTATCCCTCGAAATCTCCGAATAAGACGTAGAAGACGTCAAAACAAAAGGGAAA
CTTTTT
>V_11847535_11847797
CCATCTGTCGAGTCTCTGCTCATCCCGAAGGGAACCGTCCTGCTTCCGTCCGTCCCAATG
TCTGTGTCTCTTCATCTCCATTGACCAGTGTCCTTGCCTCTTCGTCCTCTATTCCCGCCG
CTCGTCCGTTCTTATACCCTTCTCTCCGCTCACTCGTCACCCGCTGACTGACCGACCGGC
CAACCCGACTGAATCATCATTTCTTTATGTGTCTTCTTTCTCTCTATATTTAACAGTGTC
TTCGTACACCGGTTGATGGTGCG
>V_11862018_11862070
CAACACCGATTGATCATATTCACCCAACACAAAGCAGTGCGCAGTGTTCAGAA
>V_11863036_11863077
AATTAGTTGTGTAAAGAGCTAATTTACGATTCTCGGAAGTCA
>V_11901565_11901719
GAACAAAAAGCGGTGTTCTTCCTGGCTCTTGAAACAGACATGTTTGAACTCAAGTGCCCC
ACTGTGGCGGTCAGCTATTTTTGTGTTTGTCAATTTCCGCCACCGGAATCCTCGATTTCT
CGCCCATTTCGGCCACCACTCAATTGTTGCCGCCG
>V_11901722_11901817
GAACATTCCTTCCGTTCTTTTCCCGTCAGGCGAATACACATATTCGATACTTTTTATCCA
TCGCGCCGATCGATGGATGTCTTCTAATCGTCTCCG
>V_11948466_11948522
TTCACGGCTCCATAAACACGACACAATGTTTTGATTGATTTTGCCACGTTGCCGTGA
>V_11949561_11949603
ATTGCCACTTGTTAATGATGATTCGAACATTTTGACAGATGGC
>V_11950267_11950381
ATCTAATGATAGGGTGTTTTGAAATAAAAAGGAGCAGTCAATTGGTTTTCGGGCATGCAC
ACCATATGCTCACTGATTGACACCTTCGACATGTTGGAGACATCGGATTGATGAG
>V_11972295_11972356
TTTTGGGACGCAGACACGTGGAGCCCCCATGTTAACTTCTTGTCGTCAATCACCCCTCTC
TC
>V_11991796_11991839
CGATCCGATTGAGCCATTTGTGCTAATGAGCGAAACATTTGTTG
>V_12193292_12193373
GAGGAGGTGACAAAAGTGAGATGCCAACTCACTTATCCATTCTACTCGTTTTGTGCTCTT
TTCCACTTTCTGATGTCTGCTC
>V_12210374_12210474
AAGAAGCAGGCTGCCAACATATGTTGAATTCTCTACACTGATTCATAATGCATATAACAT
AATTCTGGCGACAATTTGATGTGACAGCCAGCTTCTTCATT
>V_12211431_12211504
ACAAACAAAACGTGGAACTTTTTTCAATTCACTTCACACCTAGAACCATCAATCAATCAT
TGGCAAATTTCGTA
>V_12213676_12213746
TTTACAATTAGGAAGCACTATAGTATTTGGACCTTCCAATCCTTTTTGCTCATTTCCCTA
ATCAAGTCTTC
>V_12213884_12213957
CCGTTTCTCACTCTATTGCATTAAGGGACCATTGGAATTGGGCCAAAAGACATATGTGTC
TATCTCTCTTTCTT
>V_12214232_12214307
GTGACCGGATGTTTGAAAAAAGAAGGAAATGTGCTCAACAGATGTGATCACTTCCTTTGG
ATTCTCCAGATGACTG
>V_12214733_12214779
CTTTTCTTCTCAACTCAATTCATTCCTAGGGGAGGTCAAATTACCAC
>V_12297745_12297819
GCTTCCACGTTGTTGCGTAGTATGTATTTACCAACCGTGATATGCGAATAGAACGCATGC
GAGGGGTCAGTCAAG
>V_12299976_12300101
GTGAAGAATTTTCGGGCATTTTCGGGCTGCTCCTGCTACTGCTCCAATGCTCTTTTCTCA
AGAACAAATACGCCTGGCTAATGTTTTTTGTACTATTAATGACGTTTTGAGACCAAAAAG
GATGCG
>V_12342835_12342876
GCGCTACTACTGGTGCGTCTGTCTGTCATTTCACCACAATTA
>V_12353915_12353979
AGAAATGTGATAAAGCAGAAGCTTCGTGACCGCACCTCTTTTTCCGAGACTGGATTGATC
ATTAT
>V_12360350_12360463
TCCCAATTAACGGCTGATTCCCCATATCTCTTCACATTATTCTTATACGACTTTCACCCG
AATGACCCCCTCTATCCGAAAAGAGAATTTGGATGAAAGGAAGCTAACCGACTG
>V_12361082_12361143
GATTGATCTTTACCTCAGATATCCGTTCCTGTCTCTTTTTACCGTCACCTTATTCGCCAC
TC
>V_12528875_12528960
CTTTGTCCAGTTATCATTTTCCTTCTCAGGATGCTTCCGAATTGAGGTCAGCCAGGTGAA
AACTAATGTCTCTTCTTCTCTACATT
>V_12532731_12532773
AGAAGACGTGAAGCATCAGATTGCCCTTTCTTGCGCACTTCAC
>V_12539121_12539171
CACACACATACGCAAACGCACTCTTCGCCCTTTCCCCGAGACGCTTCTCTC
>V_12541933_12541993
AAAATGTGTGTGTCGTCTATCTCTCCATCATACTCTACATGCCCTTTTGTTATTTCGCAC
T
>V_12551611_12551708
AGATGGAATGCGGCTATGATCGATTTGATAACAACACATTCCTTTATATTCTCCTTTTAT
TCGACCATCCATTATCGGCATTCGTTTTTTATATATCC
>V_12555944_12555985
AAATCTCGTGAATTATCATAAGATATGAGGTGTTTACATTCC
>V_12558557_12558640
AAGATATGATATGATTCAGCGAAAAGTGTCAAAAACAAACCGATAAGGAAGAGATTGAAG
GAATGTCCCCTGGTTGTACGAAGG
>V_12581276_12581308
AATAAAGTATTCATGGTCCATTTATGGATGGCG
>V_12738855_12738974
TTTCTCAGTGTACACTCACTTTTGCTACCTATTGCAACATGCTGGCACCGCTTAGCTAGC
GGTTTTCCTCACCTCCGTGTTGATAAACAAAGAGTGCAGAGACAGTGGTCAGTACCTGGG
>V_12744425_12744517
CGAACTTCAACATCAAGCCGCCCATAAGAGACATAATATGATAGTCATTAGTTGCATCAT
ATGTCTGCTCCTCCTATCTCATACTATATATTC
>V_12774390_12774425
AATGATAACCAGAGAAACCGCGCAATTTCTCACTTA
>V_12876238_12876282
GGGCATCCTCAAAAGACAAATAAACCAAGTGTTGCTCTTTCTCTT
>V_12891780_12891817
AAAGAAGCGAAGGGCACAATTAAAATATCGGGTGTCTC
>V_12891859_12891934
CTATTATACATTATATATGAAACAATATTTCATATTTCATATACTCGTGATGAATAATAG
AGATGCGATTCACACG
>V_12898555_12898641
AAAACGAATGGGGAAGTGGTTGATGAGAATGGCATATTTCGTGAAGAGATGAGAAAAGTC
GAATGGAAAACAGATGGGGCGCAAGAA
>V_12902200_12902301
CTAGCAGTCAAATGGCGATACAATCGACGGATAACGTGATATTGAGAGGTTGAGGTAGTA
GTGCACACATCTACATTTTGGCAGAGACAGAGGTCGACAGAG
>V_12905722_12905754
CGCTTTCGACAACTGAACCCCATGGGAAAATAA
>V_12979347_12979417
AGCAGCATCTGGAGCGTGATGAATTGTTGTGTTGAGACCGGATAATAACAATCATAAAAG
CGTGCCACCAG
>V_12984835_12984940
AAGCGGTGGAGATATGTGTGCGAATGTGAATGTGAATAAATTTGATTAATTGGCACGAGA
AAGTCAGCTATTCGGTCGCCATCGTCGCAAGCACTTCAGATCAAAA
>V_13019476_13019544
CACACGCATGTCAAAATAGTTCATCATTTTATAAAGTCTCGCCCCGAGATGTTCGTCTGA
TTAATCGGT
>V_13020895_13021089
AGCAATTAGATATGCAACCTATTCTTCGAAGAACACCTGCCTGACGCCGTTCCGACGAGA
ACGAGGGACACATAATATGCCTTTTTCGGCTTTGCTTAATTGACCGAGAGAAACAATATG
GTGGCAGGAAGGACAGAAAATCGGTTTATGACCAATCGGCGGACACATGGCTCCATGACT
GGCTCCAGAGGATTA
>V_13113266_13113302
AAAAGCTATGTATTAGCATCAAATTGCGCGATTTTGG
>V_13205036_13205081
TTTGGAAAAGTGATAAAAAAGTAAGAAGGGATAGATGAGAAGCGAC
>V_13217316_13217419
AAATAGTAAGCGAATTTCAGAGTGTTTGGCAACTACCGTAGCCGTGTTTTCGACTTACTA
TACATATAAAGTGGACGTCGAAAATTGGAATTACTAGGCTCTTT
>V_13217541_13217603
AGCATTGTTTTTGAAATGAAGCCGCAATTGAATACATATTCAAATGTTATACGAAATTGG
CAG
>V_13218837_13218897
TGAAAACACTTCTGAAAACACTTCCTAGTCTCTCGAAGAACGGCGATCAGAAATCTTCCA
G
>V_13220942_13221040
ACACATTTCAGTCCCTTGCCAATTGTCGTTGTCGTTGAGCTTTTGGGTGAAAAACATCTT
TTAAAGTTGCACAACTATAATGAAACAGCTGTATTTTTT
>V_13223900_13223986
GGCGACGATGTCTCGAAAACAAGAATTAAGTGGCGAGATTTCCTAGAATTTCCTCTTTCT
TCGCTCTTTTTTCATACACGAACATAT
>V_13228631_13228819
AGGGACCCACAATGAGCTCCTCGCAATGAACGGACGAACGTGAGTGCTGGAGGAGGTTGT
TTTTCGAAATAGCGTCGCGGGGAGGTCTCTCACTCTGTTTCTCCTCCCCCTTTTGCTTCT
CTCATATCCTACTAGGCCACGCCCACTTTATACTATTTTGAATGTTTTGATCTTTATTTG
TCGGCTAGT
>V_13235416_13235477
CAAAGTGCCACTTCGTAAACAAAAATGAGTGTGACGAACAAATCAACTATATAGTTTCAC
AC
>V_13237048_13237108
AACGCACGCATATTCGCGTTCCATTCGACACCTCATGCATTCCAAATTATTTGTTTTCAA
G
>V_13239291_13239410
AAGACAATGCAAATGTAGTAACATGCTGATCACTATGTCATTTCCAGTGGTTCCAGTAAA
GGTGTGTCTGTCGATATATCTCGAGGCAAACGAAGACCGGGAAAAAATCACACTCTCGAA
>V_13240123_13240160
ATTGTTGTTGTGTGTACCTGAGTATAAGCAAATATTTG
>V_13244337_13244381
ACAAGAATGATAGTTGCGCAATCCTGAATATATCCAACTAGTTGG
>V_13288763_13288812
CCTCAACCTCTTTTCGATTGACAGGTAATACTAGAGGTTTGCATGACTAA
>V_13292518_13292560
CACACATTGTGGTGTAATTGTGGCTTCTAATATTTGACACTTT
>V_13292717_13292766
AAAGATGCCATCGAAAACTGACAAATGACATTTTCTGGATGGGAGGTTGT
>V_13292791_13292838
CACTCAATTTGTTTAGATTACGAACTCATTTACACTTGTTTTTCGTCT
>V_13394440_13394498
CTCTTGTTGAGACGAACAAACTCACTTATTTGACATTTTGTTCCATGCCATCCGCTAGT
>V_13396042_13396074
GGACAGACCGACGCAACAGTTGCATTCGGAGAG
>V_13397696_13397799
GGACCACTGATGCATAAATTGGCTTTGACTCGCGCGCCGCCGCAGGGCTCGTTTTCCAGG
CGGACCTGTCACTCAACCTTCATGTTCAGGCAGGTTCTCCAAAA
>V_13397821_13397853
GTAGTGCTATTTGGTAAGATGATGGATAAGCTT
>V_13398113_13398182
AAAAGTTGTAAAGCATAGAACCAGGTGGCATGTCGTAAAAGCCAGCTGTGCGCATGCGAG
TGTGTGTATC
>V_13399024_13399114
AGAAGGACCATTGGAGCCCCGGGGCTGCTCCATCGTAGAGCAGCCAAAACCAATTTGCGC
CCATCTGCTCTAATACATACATATAGACAGC
>V_13399141_13399234
TGCCCATCCCCATACACACATACGCATACACAGAAGCGAAGAAGGGGACACATCTTATGC
GACAAGGAGGGCATCTTTCGACAAGTGCGGGAAG
>V_13400216_13400354
TCATAGACTTTGGTTTAACATTACAAAGAAAAAAGCTAAAGGAGCATGAGAGGGAAAGAA
GGATCATATTCCTTCAGGCAACTTTGAGACACGACGCTCTCAATGAAAAGGGTCCCGCAC
ATTCACCTATACACTTTTT
>V_13400501_13400587
TTCGTTCACCACATAAAACAAAATCATATTGCCTATGGGCACTTCACCTCTTCAGAGCGT
TTCTCATCGCTGAACGCAATAATTGCT
>V_13402210_13402259
GAGTAAACACAGTGTGAGAGTTTGCGTAACTCCTACTGATAACCTCGCAC
>V_13417305_13417341
TCACCGTAAAATCCTGATAATCCTAATTTCGCTTTTT
>V_13500089_13500178
GCGAAAAGCATTGATTTGACAACAAAACCGGCGCATTTTCTTCTCTTTCTGTCTCGAAAG
ATGATTCAAACATAGCGCAAAACAAACTGG
>V_13578675_13578769
GAGAGAGAGTGACATACTGACTATGGTCGATCGCCACTTGAACAAATATTAACCCCCGGG
CGGTACGCGGCGCCCTCCCACCCTGTCCGCAACTC
>V_13659053_13659118
CTATCCAATGTACAAAGTACGATGGTCACTTTCCCCCAGCGACCCCGAGAGGTGATAAGT
GATAAG
>V_13811087_13811134
ATTGTAACCAATCGATAGTATGCAAATAGTGTAAACTGTGCAGTGTTC
>V_14230519_14230550
TATCTTGTTGACTGTCAAATTATGAGTGAGAA
>V_14234249_14234309
GAACGGTATTAAATTGAAAATACATAATAAATCATGATGAGCGTGGTGGCGTATTTGTAT
C
>V_14430115_14430146
CTAATTGTTACACAAAAGATCATCCATTTAGA
>V_14441726_14441759
ACGCCTACATTTTTATTGGACGTGTTTGTTTCAA
>V_14487707_14487768
ACACACTCGTTTTCTTTTCACATTTGCTTTCAATTTTATCACATTTTTAGAGTTCTGTTT
AC
>V_14490092_14490201
AGAGTCATGTATTTACGCGGAAAAAGAGGGGGGAGCGGATTTCAAAACATGAAATATTCA
TATAGGACCTTCCCTTTTCCTGACACAATGGGGTCGCCTTGCGGACATTC
>V_14493845_14493891
CGCATTCAAATCCATCATCTAATTTTCACAATTAACCCGTCGCCTTC
>V_14499331_14499388
TAATCTGCTTAGTGGTCACTTTCTCGCGGATCGCTTTTCCTTGTATTGTTTGTCCTTT
>V_14504026_14504063
GAGCGCTCAAATGTTTATTGGTACAATCGGCAGTGTCA
>V_14508684_14508740
CGGCTTTTGCGCGAGGAGCGACATGCGATGCGTTTCGTTTTCATCCCGACCTAACAC
>V_14510033_14510122
TGGTGACAAGCAAGGAGAAAGCAATTATACGTATGAGAAGAGAGAGAGAAACCGGCCGAC
ACCTATTCCACTACTCTCAGCCCATTACTT
>V_14584181_14584261
GAAGACGTATGTATCCGGAAGCGTGTCATATATTCCGAAACGAGGTCTCATGGAGCCATC
TACACGGTCGAATGAGCACCA
>V_15665782_15665811
GAGGGCAAAGTGTGCCAAACAAATAGAAAA
>V_20216981_20217029
CGAAGCGGAAAGTGGAAGTTCAGTGAGGTAAAAAGTTTTAATTAATGAG
>V_20647086_20647131
TCTCTCTATCACTGATACCGTTCACATTCGATTAATTTGATGATTG
>V_20873607_20873641
TCTCCAGAGAATTGACCCTTCTTTTGAAGAAGAAG
>X_507068_507112
AGGAGGGGAGAGGGCAAAAGTAGGCGTGTAAATGATAACTGTGAG
>X_621865_621908
AAACCTGTGTAAAGCCAACGGGCGTATCTCCTCTCTTTCTCTCT
>X_640273_640381
ACAAAGACAAGTGTCTCGGTCCACAGTACTTCGGCACATCTTTAATCTTTTATTTGTCAT
GAGTGATATGACACTTGTATTAATAATGTATACGAAACAACTACCCGCA
>X_750575_750656
GCTTTGCATATCATTGCCGATTTTCTTCGGCTCGTTTAATTCGCTGACTTTGTCACAATG
ATTGAAATGTGTTCAGGGAGTT
>X_908192_908257
CTAACTCGGTTAATTGTGTGTGGCAAATGGTGACTGCACGCATTTTCGCTTCTTTTGCTA
TGCATT
>X_1018748_1018836
AAGCAAAGGCACTAGCGGATATAGGACTTTAAATAAGTTATCGTGACGAGGCGGTCCCAT
AGGACCTAATTTAAATTACGTCCGGCTTG
>X_1021876_1021954
TGGAGAAAACGAGGGATGATGCAAAAGAAGCAGCAGTAGTAGTGACGAGGAGCATCAACT
TTGAGCAAGGGTGGAAAGG
>X_1062805_1062890
GCTACGCTTCGCAGCTCAGAGTAATTCAATAGGGGAGAAAGAAGGGGGACCCCTCTGCAG
TTCCTATGCTCCACCCACTTTGGCGA
>X_2035283_2035338
GTGGCAAACAGATTGTCGGTGCCCAGTGGTTTGGCCAAACCAAACAGTCAAAAAAC
>X_2050358_2050468
TGTGACACTTTTGACATTGATGATGATGAGTATGACGGACTGCTATTAGTTATCGAGAGA
AGGAAGCGAGGCTACTCATAATTTAATGTGCGCCAAGCAACGGTCAGGTGC
>X_2084177_2084245
TCAATTCGAATAAGTGGTGGTGCCCTTTGAGAGATGTCCAATGACATTTTGTGCTTAACA
TTTCATGAG
>X_2087923_2087983
AACTTGTGCTCGTTTCTCTTAATCTAATTTCCCAGAACAACTTGGCGATTGTACTTCTTT
T
>X_2103589_2103689
AAATAGTGCGTGAGTGGCCGGAAAACAGGCAGATTCCATTTCACCTTCTTATTTTTCCCA
CGAGCTCATCTTACCGAAATTATCGACTATTACGTTGATGC
>X_2103774_2103821
CAACATAGCATAAACGAATGAATATTCAATTAGAGAGCAAATAGTTCA
>X_2142228_2142300
ACGCTGACATTAATCAAATTTATGCTAATTTTCGAGGTTGAACTATTTGTTCGGTTGCAA
CGAGCTAATCGGT
>X_2152226_2152316
TGACAACAAAAATATATATGAAGATTAAACGTATAAAGATAACAATCAATCAGGCGCTAC
GCCTCCCACCAAACAGTTACACAACCCCGCC
>X_2152663_2152748
CCCACAAAGAGATTATGGACCCCCACGACGTCGATGGCCTGCACATACCAGCCGACCGCT
AAGGCCACAATTGCCCTATATCTCGT
>X_2188163_2188234
GAACATTATTGCTTCCGAATACCACTTCTTCTTTTTCGCATGTTTTTCTTTCTGCTTGAC
CTGTCATATTCC
>X_2210302_2210385
TTCCGAATTTGCCGCGACCCATCACAGGTCACGAACTTTAGTGCCCGCACGCCGCGTTTT
GTATCTGCCTGCGCATCTACACGC
>X_2210404_2210468
ATCCGCGCGGAACTGCCACAAACAACAACAATCTGCGTCCGGCGAAGACGTCGTCACCAT
ATACC
>X_2212905_2212977
TTCACTTTCTCCAAATCAAGGTTCAGCTATAGAAAGTAAAATCGCCTTTCACTCATCCTG
GACAAGATTGACT
>X_2213533_2213567
GTCGGACAAGGCGGATTTCGAGAGTTGTTTTTATG
>X_2213662_2213770
TACTAATGGTTCAGGGCACGGCGTATGCGCGCGCGTGCCTCACACCATCGGATCGCGGAT
GTTTTGGCGGGGTTGGCTGTTCATTTAGGGGGGAGGCGGCCGATTGAAA
>X_2214483_2214538
CTCCCGAATCCATCAATCCGGTGTCAATCCGTGTCTTCCGCGCTAGGTCATGCGGG
>X_2214903_2214944
GCATGTTGCGGAATGTGTGCCATCGAAACTGGTTACTGTATT
>X_2215263_2215321
TAGTTGGCAGCCGGTTGGTGCCTGCCACGATAGGTTATCAGTTCAAATGGCACGCGCCT
>X_2215374_2215431
TGGGGCGGAGAGATAGATGAGAAAAAATCGTCTGATTCTAGGTGTCTGAACCTCGCTC
>X_2268275_2268309
GCTTATAGTAGTGAACACTGGACTTGAAAACATTT
>X_2292179_2292247
GCCTTGATTTTTGAGTTTTCGTGTCAGAGCGTGCCTTGAAAAGTTCGTGTGCTCTGGACT
CTAAGGTCA
>X_2292532_2292575
CGGCAAAATAATCAATTCCGGTTCTTGACCGATTGACATCCCGA
>X_2294323_2294376
TGTGTTTTTGTTTGCACTGTTCCAGTTGTCCAACTATGTTTGTTAACAGAGTGT
>X_2334093_2334148
GGCTGTCTGTTACTATTGTATTTGTACACTGGTTTAGTCATTGTACACTGTTCTTC
>X_2353496_2353530
ACTACTCAATTTTAATGCATTCATGAAAGAAACCA
>X_2358718_2358748
ACGTGAAGCGGAATGAAATTTAAAGTGTTGG
>X_2395360_2395398
ATTCACACCGGTTACTTAGCGACGCGAGCCGTCTATTAG
>X_2456523_2456569
AAAAGTGTGCTCAGAGGCACGTCTTATTAATTGAGAGGAAATGGGCG
>X_2459892_2459931
AATTGAAGTGTTTGGGTAAGATAGTACTCGTTCTACCTTT
>X_2460012_2460087
GGAATATCTTGGATCGACAAAGTCAACATAAGCTCTGTGACAGTGTCGGCTCTCGAGATC
TGCATCGATATATGTT
>X_2496074_2496214
GAGAACCTCGTATATCATACAAATCGACGGAGCGCGCAGACAATTGGCAAACTAACCCCG
CCCCCAATTCTCCCTCTACCCCTAACCCCGCGACTATTTGGCACATACATAGCGCGCGCA
ACGGGAAAAAGAGAAGAGAGA
>X_2517424_2517484
AAATGCTCATTTGTAGGCGGCGCGACAACTTTTGAGCTTGACAAGAAGACGAGTTGCAAC
A
>X_2518669_2518724
TTTCTTTCTACACTCATTTTTCTACAAGGTGATTAGCACGGCGTGAAATATGAGAT
>X_2519679_2519732
CATTAATGAGCTCGATTATACCGATAATTCAGTTTGGCATATCTTCACGTAATG
>X_2522679_2522713
CGCATCCTGAATTTGAATAAAATAGTAGAAGTTGG
>X_2522758_2522829
GGGCGGCGATTGAGTTTTGTTTCGACAATGGGGGCCCATCCCCGGGAGAGATATATAAAG
AAAAGAGGAAGC
>X_2523955_2524072
GCTCAATTACGATCGAGTTTCAATCATTACGTGAAGGAAAAGAGACACATACGGATGTAT
AAATATCCTTCTTGGGAATATGTACGCATAAATGTTTGTACACACTTTGCAAGCATAA
>X_2524948_2525017
GCCACTTGAAATCTGGAACAGACGGCCCGTTGCGTAACTCGTACCATAAACAGATGACAA
ATTGCCGACA
>X_2536347_2536378
GGCCTTCTCATAATTAGCATACGCGCAATATA
>X_2536703_2536758
GTAACGGATTGCGACTGGCTCGTACTCAAGGATAAACAGAATGGTTGTATTGCGCG
>X_2552303_2552366
CAAGCTGGTTCCCACATTACCGATCCGATGACCGCTGTACTCATATATGTAGTAAGTAAA
CTGA
>X_2745190_2745290
TATAATAGAAAGTAAGAACACGACAATCAATGGCCGAGGGTTTTGCGGTCGTCGCCCCAA
AACGGGTCGACGCGGGATTACAGCGCGCCACTTGCTCTTCT
>X_2749003_2749188
TGGACTTAATGAATATAAATTTATAAGTGATGCGAGAGTAGGTAGGCGTGTTTCTTTCGG
CTCGTTTTGTGGAAGCGCACGCCTTTTCCGCTCTACAAGTTTTGAACAATGGTTAAGAGA
TTTCGGTTGGCCATCGAAATAAAGAGAATGAAAGAGCACTGCACGAAGTGCTTGCAAATA
TCGGCA
>X_2764838_2764882
GATGTGCAAAACGATAGAACAAACACTAACCAAAAATACGGTTTT
>X_2767366_2767396
TGAAATGTTTGTGCAAATCGCAAAACAATCG
>X_2879817_2879904
GATCGCATTCTTCTTCATCTTCTTCGTCTCACCGGTTGACTGTACGCACGGATGCCTAAA
ACATACAAGGTCATCAGATATGACCCCT
>X_2891512_2891548
TATCAGAAAGGGTGGTATCATACTGTCACACGAGGCG
>X_2906192_2906353
TGATCATCCTGTTCAACATGACTGTTCGGCAATGCTTATGTGAGAGGAAGGAGAAGGTCT
CCCGCCTTAGTCGGATAGTAGGTTGTGGGCTTGAAAAGAGAATTATAACATAAATCGTTA
TGGTAAACAACATCATGGAGAGAAGAAGCCGCTCCGCAAGCC
>X_2907365_2907421
TGTTCTGCATATCCATATCCGAAAAGTACACGCATCATACGGGTCATCTATACGCAA
>X_2908033_2908067
CAGCACTTTTATTTATAATCCAGTAATTTGTCGTC
>X_2932111_2932208
GAGGTATGGCGTGATCAGTCATTGATAATTTCAACTTGGCATTTATCAGTGTGTGGACAT
TGTCCCCGCTGGTATATGTACGTAGGTCGCAAGTGCAT
>X_2950239_2950280
GGGTGTGGCTCACATCAATCTAATAATCAAAACACATCAAAC
>X_2953529_2953660
AGGATAAAATAAGAAAATTGAGAAGAAGAGATGGTGTTTTCCACTTCATTCGCGCGTATG
TGAATCGCATCGAAACGATGTGAACTAGGCGCGCGCCCCGAGGGCAATGCTCTTCCAATT
CGCGCAGTTTTT
>X_2953741_2953793
CCATCACTTCTTCAATTTTTATGCAAGAGATGCACAAAACTGCTCCAATTTTT
>X_2981815_2981872
CCAAGTTCACTAAAACGTGATCTCGTGTGACATGAGTACACAATTGGTATGTACTACA
>X_3062528_3062586
AAAAAACCATTTTATTTGTTTTGTAATTGACGGTTAGTATGCAAAATTAATCGACACTT
>X_3066433_3066537
TGGTATGTTTGTGTAAGCACGCAAGAAGTGTGCATTCTTCCGGTTCAGTGACAACTAACA
ACTAACACGCCTAATTCCATGTAACACGCTCCTCTTCTATTATGT
>X_3066772_3066821
CCAATAAATAGGATTTTGAAGGAACGGTGTCATTAAAGCAATTGGACACC
>X_3067099_3067181
TAATGTATCATTGACTGCTGCTCTCAATAAAAAGATTACAAGGGAATTAGCTCAGGGGGC
TGGTGGCAATTGATTCAATTTAC
>X_3094375_3094439
CGACAACGACAAGAAAATAAGGTCATCAAAATGTCTTTTTGCTGCTTTTCCTCTATATCT
CCCGT
>X_3156552_3156590
AAGAGAGTGGGTGTTAACTTATCGATGAGTAATTGGAAA
>X_3179682_3179753
CCGCGCCAGTGAACCCGGCCGAGCATTAACATTCTCATTTGCAATTGATGAACATCTACT
ATGCTGATGCGC
>X_3181575_3181616
TGGATCATTGCCTACGGATATGTTTCAATAGTGGATTAGCGG
>X_3183337_3183421
GCAATCAAATTGTATTCTCGCCACACGAAAACTGGCTAATGGCACCCGTGGGTTGATAAA
GTGTAAAAGAATGGGGCAGGAAGTG
>X_3188386_3188457
GGGTCGATATCTCTGTATTTGGTGGTTTATTTGATTAGTGGATTACGGACGGCTCTAATT
ACCCTTTGATCG
>X_3200732_3200833
AACACTTATGAAGGTAATCAAGTGGCAACAAGCACCTCAAGAGTATATCACGGAATTAAT
GAGGTGGCAAGCAGCACGCCGCCGACAATCAGAAATTGCCTC
>X_3202514_3202585
TGTTATTGCCGGCTTCTTCTTTGTGATATGTACACTGGTGTAATCCATTTACGGCAATCG
AGAATCCTCTTC
>X_3220880_3220913
CATTATCTGTGTACACTGTGAATGGATGCGGAAG
>X_3226759_3226817
ATTTCTTATGTCATCGGATCGAAAGGAACGCGGCAAAAGTGGTTTGTCGAGTGGGCTTT
>X_3226905_3226967
ATTGTGTATCTTGGCAAAGGGTAAGGCAACAGCGACTAAGACAAAAGCTGTCAGTTGGAA
TTT
>X_3251267_3251297
AATTTGGTAAAGCGAATATGTTTCAATTGGG
>X_3308559_3308621
GGGGCCTCCCATCATTTTATATCCAACGTCTCACACTTGTTCCTTCATTGCCGTATGTTT
ATC
>X_3309637_3309786
GTTTGAATATTCAGTTAGTGACTTTTGTCAACCGCAACATTGTTCCAATCTCATATCCTA
TTCAATGTGATGTTCTTTATCTGGCAGCCCGTTTGCCTCCTGAATAATTCACAAACGCAA
TTTCAATATCTATCACGTATTTCCTTCCTC
>X_3309861_3309915
TTGTAATCTGTCAGTCAATTTTTGTAACAAGTTCCTAACCTAGTAATATGACACC
>X_3310666_3310699
ATCCACACTTATCTCGAAAACATAACCAGGCCAA
>X_3310749_3310809
CAAGAAATCGGTGGGCCGAATCTATCGGCGTTCACGGTGTGGTGTGACTAATTGATGGTT
G
>X_3314541_3314594
TCTACCTATTCATCGTAGAAGCCCAATTGGTTTTCTCATTACTTCACACCCTCA
>X_3314894_3314923
GCGCATCTTGACAAGCTTATCTGTTCTTGG
>X_3315149_3315219
TTCCCGCAAAAGAGCGGATATTTGAGCATCTGCCCCCAGGCCCTCTTCACACTTCTCTAT
TTCATTTTGGG
>X_3350450_3350490
GAGCGCGCAATCATGACAGAAGCCATCAAAATGTCGTCAGG
>X_3380095_3380157
ACTTATCGTTTCATTTGTTCACGAAAAGTCCGAAATTTCACACCAAAAACAGATAAACAA
ACA
>X_3385768_3385799
CCCACCGCTCAACGATTTATGGCTTGTCGTAC
>X_3412103_3412155
AGGTTCACGCAAACAGAGGATCGGCTGTAAACTCCTCGTTGCTCATCGACCGC
>X_3431026_3431065
GCACATCAAGAAGCTTGAAATAGGATCTGTGTGCGAATTA
>X_3432957_3433025
GAGAGTGAACTGAAATGGACATAATCGAGTACCTTTTGTGTTTGCATTCATCTTTAATGT
ATGAGATTT
>X_3434335_3434376
GAGGATTTGATTTAATTGAAGTGTGACACAAGTGTTTGAAGT
>X_3438082_3438209
CTTATTGGCCAAAAACTGCCTCGAAGGCTAATAGAGGGTAACATGCACAGAATGAAGTCA
CATCACTGGCAATGTTTTGCGCGTCCCTCGGGGCATTTAGTCTCATCCGTTTTCGCCGTG
GTCAATTC
>X_3476722_3476756
CATTCGATCAGGTACAAACATACCCGTTTGTTTCT
>X_3477598_3477671
TGACACCTGCACTAATCAGCGCGCATCTTTCCATTTTGCATCCTTGACGGAAAACAGTTC
CGTTTGTCTTTTTC
>X_3477690_3477758
TCGGAGGTGCTAAGAAACGATTAGCAATGAAAGCGAAATGTATACACAGTAATTACGATA
AAACTAATC
>X_3488300_3488370
GTCTATGGGCCATTTTCACGGCCGATTTGCAGGTGTCAACCGCAGATTTATCAAAATCTG
AATGTTGTTTC
>X_3527338_3527382
CATTCTAATGATCTGAAATCACGTCACACTATCAAATATGTGCAG
>X_3596466_3596512
GGGAACAAGATAGATGGACAGATAACGAAAGAGAAAGGCGGAGTGAG
>X_3611422_3611482
GTGCCACGCATTACACCTTCTCGCGTCAGGCGCCAAAAACGTATTGTATATGCAGCTAAC
A
>X_3658035_3658133
ACAAAACGGAAGAGCATAAAAGGCGCACCTCTGTGGGAGGAAAGGCAAGCGCCCGTGCGG
TCATCAATTCTTTTGCTGCCCACTTACCAAAAACTATAC
>X_3706367_3706417
TCGGTTTGATTGTTGATAGTGATATGTGTTTGTGTTAGTGTCAATGTCAAA
>X_3781174_3781221
GTGGTGAACTTCGGTAATGCGCACACATGCACTAAGCTCATCACAAAT
>X_3857923_3858025
ATAAACAAAATGTAATATTCCGTCAATTGAGAAAAGAAAATGAAGAATGTGTTTCATGTG
AGCAAATCGGCGGCATGGATCAAGCGAAACGCGTGGGGGCCAC
>X_3858514_3858576
ACTGATAAGCTTTGAATAACACATTAGAGTATTAAAAAACGCCAAATTTGCATATGATAA
GAA
>X_3858800_3858888
CCATTACACTACACATTCATTACCTAGTCTTTTGAGCACCACTTGGCTCATGAATTCGAG
TCTTCACAAAATTACGTAGGATGACAGAC
>X_3859109_3859184
TGAAACATGGAGAAACAGATGCGATATCGAGAGGTCATCAGCTTAACGAAATGAGCATTG
ACACATGAGCCCTAAA
>X_3859396_3859448
GCAGTTGTTCAAATATGCATATTAGATGGCGTCGATTTGAAACGACGGTGCTT
>X_3859477_3859516
CTGGATATACGACATTTGCCTATGCAAGCGAAAGAATGCC
>X_3859587_3859642
ATGTAGTCGTTGCATGGTCCCAAGGAAAAATGAATAAAAAAGTTGGTGAATGGCGG
>X_3862474_3862524
AAAGGCTCGATAAACACAAAAATTATACGCAACGAGTTGAGAGCATTTGGT
>X_3863319_3863393
ACAATCCACTATTCCTATTCATTCAAATGTTTACTATTCCAATATTCTACCGTCTCTTAT
TTCGTTTTGTTGATT
>X_3866123_3866165
AAGGTGACCAACTTAATGAGATGAAAATCAGTCACATCGTCAT
>X_3874797_3874831
CCACCATTTGGCGCATTCCACTCGACACGTGTGCA
>X_3879988_3880058
TTCCTGTATATTTACTGAACAAATTGAGCACTATGGCCCCGATGTTCACACAATTATAAG
TGTTGAAGAGA
>X_3900831_3900887
GTGACCTGTTGAAGAATGGTGTTTACGTTGTCAGCAGCTGCTCGACAGTTGCCTTCC
>X_3900940_3900992
AGCACTGGAATTCAGACTCGGGATTCGATTCCTGGACACTTTACAACGTGCGG
>X_3902479_3902575
TCTTGGCCTATTTGTTTTCGGGGCGATGAACCAACCGCCTTTAAGACCAGTTTTCTTTTC
ACTCGAAATATATTTTTGCTACCTCCTTCTTCTTCTA
>X_3903347_3903457
TTTCCAAGTCCTCCAATTGTTTAATCAGGCGGTGAGGACGAGGGGCGGTAAAGACTCCCA
TACTCGAAACGCACAGATTTGAAGCAATTGTATTCCCGAAAAACAAGACTA
>X_3951302_3951362
CCTCGAACACTTTCATTCAACTGTCAACCTCCCCGTACGATTTATGTCAGTTCGGAGGCC
C
>X_3952814_3952847
AACTTGATAACAAAGTGTCAATTTTCACAGTTTT
>X_3955629_3955707
CTCGTTGGTCTAATGTGTGATTGCCAATGAGACCATCAATCCAGATTTACGAGGTGATTC
GCGAAAAGGTGTGTGTGTG
>X_3976929_3977039
GGACCCTCCCCACTCATCAATTAACGAATACCTGCGGCTGTCATAAACAACATATGTAGT
CAGGATAGACACACGTTGATGAATTATTCTGTAGGCGATACGTCTCAATTT
>X_3981653_3981682
ACGATATAATCATCTGCCGCACACAAGTTT
>X_3987209_3987239
TTCTTTTGTTTCCTTATCGAGTTTGCACAAC
>X_3990789_3990829
AGTGTTGAAATAAAAAAGGATGTATGTTTGCACATTGGTCC
>X_3990854_3990937
TTCCGAAAATACATAGCGTCATTCTCATTCGCAAAGTGGGAGAAGACAAGAAATTTATTT
CGTGGGGTCTTGGTCTTGTACTCA
>X_4072606_4072752
AAACGATTGTAGAACATCAGAAGAAATCAAAACTTGATGATATGCCTGCCGGATTCTTGT
CACATTTTACGAGCTCTTTCAAACAATTGGATGGATTATTGACAGCTGAAGCATCTGCCT
GATCTACAATTGATCATTTTGACAGGA
>X_4073857_4073915
AAATCTGTTGAGCCAATAAAATGAAAATGAATTATTGGTAGAAATGGTCTCTCCGCAAA
>X_4073985_4074074
GTGCAAACGCGCCAAAAATCTGGTAAAGTCAGTGAGGCGAATTAGAAACGAACAATAATT
GGCCGCCGAATGTCGTCAGTGTTCCCATAT
>X_4074642_4074686
ACGTGAGAAGTTACTGAATGGAACCGAAATTTGATATGCGAGAGA
>X_4082961_4083024
GACACTTTGACTTCTTTGACAGATGTGTACGTGTCACCGTTGCAGATCTTCGAAATTAGA
AAAA
>X_4128509_4128551
GTGTCGGCAACACTAATCTGCACTTGGTAACTACACGACGACG
>X_4128846_4128884
TTTCTTACGGGACCGTTATAATTGTATTTGGGAATGGGT
>X_4129854_4129923
ACTGGTGAATGTTTCAAAAATGTTTTCTATCTACGGCATTGAATGCTAAAGAATAGATGA
GCCTTGATGG
>X_4130017_4130083
ACCTTCCGACAATGTTCTGTTATAATAACCGCTGACATTCATGAGTTATTCATTAATTTG
TCAGAGA
>X_4153600_4153671
GCGCACTGACGACGTACGCCACATTTTTCTAGGATATATCGGTCAATGTCAATCTGTTCA
GAAGTCAGTTAG
>X_4170868_4170924
GGGGTTTCGTGGGCTGGACGTCGTATAAAAGAGTGGACATGGTAATGGTTTTCCAGT
>X_4171167_4171240
CTTCAAAACGTCCTCTTCGTCTCCTATCAAATTTTGATAAGTGACCACCAGTTGACGGCG
TCTACCGGTCACTC
>X_4177345_4177454
GTGTATCGAATGTTTAGAATAAAACACAGATGAGTGCAAATTGAATAGAGCACTCGACGC
ACGAAAAGGTGCGGGTTGGTTTTTGAATTGCCTCAGGTGCTAGCGGGAGG
>X_4238313_4238415
AAAGCAGAATACCTGATTAGCTGTGATAATTGTAGGAGGTTGAGCAAGTAAGTGCGTCAG
TTAGAAGCTCAAAGTACATTGAAAAAGTGTATTTTGTTGTGTG
>X_4265587_4265704
CTTCTCAAGTAGTCAATGCAAAAATGCAGAAGAAGCCTTCGGATGAGTATTTGAGAAGAA
GGCGCAAAATAGCGTGAAACAGCCGTCGGCATCATACAATCGTAAGTGGGAGGAGACC
>X_4339012_4339052
CAGAATATGACCATACATGCACTGTTGACGTTCTAATTGAA
>X_4397693_4397753
AGTACCACTCGACCACACAATAAGCCATTTTTGTCCGCTTGAAAGATTCCAGACGTTTTT
T
>X_4419498_4419580
CCCATCCTATTTCGTGTTCACAAAGTGCTTGACCACAAAAAAGGTAATAGAATAGATACA
ATCGAGGAGCTCGAGAAACATTT
>X_4421194_4421318
GAAAGAACTCGAGTATCAACACTCATATAACAACACACACATAACATCATCAAAAAGCAT
CGGCGCCGCTTTGCTTCCGCCATTTGACAAAAGTTTTTGAGACGAATATTGTTGAGTTTT
TCATA
>X_4429538_4429594
GTCAGTCGACACATGTTCCGTGCACCTATGTTGCCATTAATCTATTTTTATCGTCAC
>X_4448517_4448562
CGGTCAGTTGATTTTAATGCGGATTTGAGCATTTGATGTGACACGT
>X_4490399_4490513
AAAAACTTGCAACCCATACACGTCCCGATGACAAGCTGACAGAAAAACGGAAAAAATGGT
GATTGCTCTTGAAATACGAGCAGTGTTAGTCACGCGTGCCAAACTAGACTCTCTC
>X_4550023_4550087
CGTGATGTCAGATGGTAATCGTGCATTAGCTGCCCTCGTGATTCCCTCCGACCCCCTTGT
TCGAT
>X_4553202_4553334
ATGTGCTATGATAGCTACTGATTATGTAGCCGTCAAGAAAAGGAACGCGACCTGTACGCG
GGAGGAGGTGAATCCTTATTATACGAGCGCCTGGACACACGGCCAAGGCCAATCCCTGTT
CGTGCCGAGAATC
>X_4574229_4574264
ACATGCGACGAATACAAAATGTGATTTTTGAGTTTT
>X_4574817_4574866
AAGAAAACTTACTTACCCCCAGCCAATTGTAGTTATTCAACACACTACAT
>X_4576377_4576456
ATGTCGCTTATTTTTGGCCAGGGTGTTGGTGCCAATCAATAATATGCATGTGTTGACGCG
TCTGTTGGATGCGCGAGAGC
>X_4576524_4576565
CGCGACCTCCTCTTTTGTGCATAACCCTATTTCTGCATATTT
>X_4592482_4592547
AAAAAATGAAATCATGTGTCTTTTCGGGAGAAGATTGATGGTAGACAATAGTTGGAAAAT
TGGGCA
>X_4651525_4651621
GCAATGACAAATGCGAGGGCCTCTCCTATGTAATTGGTTGAAGGCTCATTTGTCACCCAT
CATTTACTTTGTGGTCGGGTGGTGCCGATTCGACATA
>X_4654929_4655022
GACCCCATTCTTCGCCTCGTTGCTCATCTCATTTACAATCTTCCAAACAACACTTGCGTA
ATAATTGCTTACTATATGAAAATATGTTACGCCT
>X_4667908_4668001
CTGACTCACTAGGGATATGTGTTTACACAATTGATTTTAACCTGACCGCAATTTGAACGA
AAGAGTTCAGTTTCAAAAACTAAATGTTTATATT
>X_4711866_4711915
GAACAGTTCAGATCACAAGTCAAAATCAATATGTAAAACACTTATGAGCC
>X_4721299_4721392
CCCTCGCCTGTCGACTCTTCTGCCCGCCTCTTCGTTTCGACATCGATTATTCATCTATTG
AGTTCCGCCCATTTCTTCGTGTTTTTCTTGCTCT
>X_4749222_4749291
TCGACAAATAAAGTTATCAGCAAGTACGGAGCACAAGTTATGTCATAGTCTGTATCTATC
TGTTTCCCCC
>X_4761877_4762007
TTTCCGCTAATGTGTTAAGTGATCAAGCAAAACAGAGATGTTTCTAGGCAATACGCCCTG
TCCAACTTAATGTCTAATTCGTTTAAGTGGATTACTATGTTTGGTTAACACCATTAATCA
CAACAATTAAC
>X_4764937_4765119
AAAAGCGTCATCTTTGCAGCTCAATTACTTAAAAGGGTCGTGTTATTGGAATGAGATGTG
TGTGGATGGTGTCTGCATGCGCATACTGGATAAACGTCAAATTAGCAATATGGTTAACAA
TAATGGACTAAGAAAGACGTATATATTCTTCTCTTCAAACATCCCACATTTTCGTTGATG
AGC
>X_4784882_4784972
GAACGCAAGAATGCACTAATTCATCATTTCTTGATGGAAAGTTGGGACAAAACGTGAGGA
CGGAAATTTCTGTTTCAACAACAGCTGTCGT
>X_4784996_4785046
TCTTGTCAAGTTTTTTCTGAATGTCAGCAAGGCGTTAGTATTCATGAAACA
>X_4800130_4800169
GGAAGAGATCATAAAAGCAAATTTGCATACGATGAAGTGC
>X_4801179_4801222
TCATTTGGTGATTGAACAGATGAGCCTTATATGAACCGAGAAGA
>X_4812055_4812095
CGAAGAAGGACCGAGATACGGTTTCCGGGTTTGGCCAAACA
>X_4813504_4813610
CCCGGTTTTTTGTGGCAGTGAGAAGAGCGTCTGGAACATAGTAATGACCTTCCAATAGAT
AAGGCATGTGGAATTACAATTGGATGAACATTTGGGAAAACGTCAAA
>X_4860791_4860859
GATGGAAGCGATAAACGGCAAACAAGAATGAGAACCTTAAGGTATCCGCCTGTTGCGATA
AAGTTCTTC
>X_4875462_4875520
TTTGCGGAAAATCTAATCTTATAAATTCATCAAGTGGACTTGAAGAAAGTTTATGGAAG
>X_4876982_4877066
TCGGAAATGAATCCCTTGTTCTCCTCACACTCCTTTTCTCATATTGAGGAAGCGAGAAGA
TAAGTGGAATAGGAAATCACGCTCC
>X_4879546_4879654
GTGTTTGCAGTTTCTATTATACGACAGTCTTTTCTCAGGGATTTTCCGATGTGTGTCGCA
TAATTAGCCGTTTCGCGCAGTTTACGGAAAAATGTCTGGATGACAATGA
>X_4879793_4879873
AAGAGTGTCTAGGACTGGTACTTGACACATCGCATCATTCTCTTCCGCGCGGAACGATGA
GCTTGCCATTACACAAGCCCA
>X_4884566_4884632
GTGCGGAAGTACTAGTTGCAAATTGAAGCGGAAAAGTAGGTCGGTCGTCTGACGCGTTCT
AACCATC
>X_5040231_5040264
ATGAAGAAGAGGAAGTGACCCACATTAACCTCCC
>X_5040772_5040847
TCCTGAAGTAGAACCAGATGTTGAGTGGATAAGTGGGGTGAGTTTGCTAACTATCAATTT
GCGGATAGTGCATACT
>X_5041402_5041440
AGCCCAGGCGGCTCATTAATAAACTCTCGCACTGGGAGG
>X_5042482_5042530
ATTGTACTAAAACACTTGACAGCTTGGAATCGAAACGAGCAACGGACGG
>X_5042591_5042663
TCTGGAAAGTTTCAAGTGGTCATCTCTTGAGTAAGTTAAACATAGTTCGCTTCAGTGGTA
ACATCTCAAGATC
>X_5084263_5084312
AGGAAATAAGGTGCGGGAGCGCCTGTTTCCGTTCCTTTGTGCTCGTACCC
>X_5097565_5097645
AGGGCGGGCGTGGACAGTCACTGGATTTCTCTTTCTCTAATAACTTTAGCAAAAGCTGGA
CTTGCACTTGGCCACTCGACG
>X_5099985_5100039
GCTATATTCCTCCACGGACATTTCTGGGTCATTTGACTATCCAATCTTTTCTCCT
>X_5117578_5117625
CTCCCTCCGTCGAAATTCAGGCACCTAAAACCCAATTATCGTTCAATG
>X_5128756_5128843
AGAACAAGAAGATGGATTGGGAGGGAGAACTTTTTGGAGACACACAATAGATACTTGTGT
GTTTCCGAAAAGAAAACATGGGAAGGAA
>X_5129531_5129607
GGTGACAATGCGCGAAATCAGATAAATATTCCTCAATTCATCAGAGCGTGCACTAATGCA
ATTTCATCAATAAGATT
>X_5173345_5173406
GAACTAGTTGTTTTTGCTTCTTGCATTCTGGATAATGAAACTTTTATGAACCATTTCACG
TC
>X_5191689_5191757
CGAAAGAACAACTGACGACCGTCCGCATTCATTAATAAATGTCGTGCCATCGTCGATGTT
TACTACACA
>X_5193448_5193508
GGCAGCATGAAAACAATGAATAAGTTTAATTGAGACCACAGATGTTCTTGGATGTTTCTT
C
>X_5193620_5193682
TCACATTTGCTTCCCGTTTCACAATAAATTTTTAGCGGAAGCATCTGTACTTGAGTACTA
CCC
>X_5195684_5195741
TAGCGGCTGCCGGACGACTGCTATTTCAACTGAGTCGATAAAAAGTGATCGGCTGAAG
>X_5316999_5317089
TTTTCGTCTTTGCAGGACTTTTCTTTATCTATGAATAATGTTTGTCTTGTCCATAGCCTC
CACGTTTTTCATATAAATTTTGAATGTGTTC
>X_5326060_5326099
ATCTCATCTTTCAACATCGGAAGTAGTTGTTTATTTGATT
>X_5400660_5400716
TCAGTCGATAGACTGCAGTTTCTGACCGAACAACAGATAAGGCTACGCTCGCGTTGG
>X_5451605_5451647
AAGATTCGTATCATCATAGTACGTAATAAACATAATAATACGA
>X_5451689_5451778
CTGCAACATTTTTACGCATATAGACCACCGGGGGTCCCCGGAGAATGTGCATAGGTCTTG
TCAATCAGATTGTTTCGGCTTTTGTCCTAA
>X_5451783_5451839
CACACTCAAAAAGCGTAGGCATTTTAGGAATCTTCAACTTTTTGAACTTCTTCTTCT
>X_5456972_5457239
CGAACGTTTGCATGTCATTCTTAATTGAATCATATTTTTATGCTGATCCCCATCCCCCGC
CGCGCTCCGTCCGCGCTCACACTTGAATGGCAACACACATATTCCGTGTCGTGACATTTC
ATCTTCTCGTCTTATGGTAGTAGTTCAATGTCTATCCTTATTTTCCTCCAGCCTTCCTTT
GCCCCGCTTGCAACTTCCGTTCATTCACAACAATTCGTCGTCACACAGCGGTCGCAAAAC
TATTTCTCGATTATACACTTTTCTTTTC
>X_5459626_5459689
GTGCTACATGTACATAGTTAATAGTATAATTGCCCATTGTTTTCAATTGGGTCCTTCTGT
CGGC
>X_5467444_5467532
TGAACACGTGGCGCGAGATGATTTGCAGTATATAGAAAAAATCGGCTGTAATCTTATCAG
TTCTGTTCGTTGATACAATCTCGGCATTC
>X_5475214_5475292
GAAGGTAAATGAAGGGGAGAGTGGTAGACAGGTAGAGTCAAACACGTCACTTGACGATGT
GCTGTGTAAGTCTCTGGTG
>X_5509518_5509659
CGACGACAGTTTGCCAGTAATTCGAGCGCACTTCGTAGTGACATGTTGTCTCGGGGAGCA
CAGTGTTGTCTCTGCTAATGCCGTGACAACTGGTGCGACGCGGAGAAAAACGAGACATGT
ACGTGGCGGTCCTCTTCTTCTT
>X_5543514_5543637
CACTACTCGTCCTAACCCGGGAGGCTCGACCCTTTGCGCATGCTCCCTAAAACTTCAAGT
TCCCGCTAATTGTTCCCCTGAGCATCAGATTCAATTGTGCTCCTCATGCTTATTCACAAC
ATTC
>X_5566066_5566102
TTTTTATCAGGTTAACTCATCAAACATTTTTGCGGTG
>X_5572684_5572886
GCCCCGAAAAACAGCTTCCTATACATCCGTTCTTGTCTTTGCGGCAATGCACCAATTGCT
CTCGGGGTGCGAATTGAGCCATTAGCCGATTCGGCTCCACCCCTCAGCGCTAAGAAACGT
GTGCTCGGGCGCGCGAGAGTGTGACACAGCGCAGGCGGAGCCTCAATAACTCATCTTTGG
ACACCTTCTGTCCTACAACTCCC
>X_5620002_5620069
CTAATCGAGTGAGTAAAAGAATGAGTTTATGTTTTTGTGCACTCAACTGTAAATAAATGA
GTTGGATT
>X_5658297_5658390
GAACTTTCGATAGCTAATTTGTTTTTTATTCAAATCCTCTTACTGTCCACCACCCGATGC
CCATCGGATTTCATTGCCTCACTTTGTGAAACGG
>X_5659746_5659821
AGGGAGGTGCCGCCGGCGAGACACAAAGGACGTTATGGTAGCCATTTGACCACAAGGTCG
GGCATTGTCTTCTTCT
>X_5661300_5661567
TGTTTTTTGTCTATTCATTCCAGTCGCGCTAATCGTCATCTCCAAATACAGTTATATGCC
ATCCGTACGGTAGTGACCAGTGGCAAATCAAATCAAACAGGTTCCGAGTGTCAATAATAA
AGACGATGAATGAGGGAGAAATGAGGAGATGGTGGGGGGAGGCAAAAAGGCAAATCGCAA
ATTATTTTGACACTACCTCCTGTGTTTGTATGCATTTGCCGCAATGGTCATCCGCTTTTG
CGTAACACGGGTACAATGGGCGGCAAAA
>X_5661617_5661705
AAAGAAATAGATTAACCGGTGGGAGGCAAATGAACAAGCATGGATTTTTTCGGATCTGCA
TACATACAAGGTCTACCTATGGGTGTGGC
>X_5662852_5662992
AAACGAGGTTGAGTAGGTGCATTGTGTCAACTAAAAGAAACATTATGGAATTGTTGCAAG
TGGTTCTCGACCTATTACCATTTCGCGTTCTTTGGAAAACTTTTGCGCCATTGGTCAACA
CATCCAGTTCTGAAGAAGCGC
>X_5663030_5663123
CACCCACTTTGCAGAGAAGAGGGCACAGTGTGTAACTTATTGTGAGACGATTCAGAGGAC
AAACAAATTGCGTGGTCAGTTTTGTTTTCAGGTG
>X_5697407_5697525
GCCATCTGTCACCTCTTATGCAATTCCAAAACAATTTTCTATTCAACATGACGTTTTTTG
TCAAGTTGCGAATCGTCTAAAACTAGCCAATCCGACTTAGCGTTGGATGATTGGTCGAC
>X_5701279_5701331
AGGGCTAAGCTTTCTGGTTGAGTTAATTGGAAACCGTGTTCCAATTATCGAAC
>X_5702684_5702803
CGATGCGAGCGCCTGATAATCCAGAATGACTCAAGGACCAGAAACAAACCAGAATGTACA
AACTGTTGTGACCTATAAATTGACAATTGTCGGACTATTTAGTCACTTAGTGACTCATCA
>X_5703256_5703341
TCCGCGCACTATCCTCATCCGTCATTTCACTCTTCGTTGCCGTCAGATGCCTTTTCAATG
CCTGTTGATTTTCAAAAGAAACTGTT
>X_5704174_5704242
GAAGAACCCGACTGGAGATAAAATCAAAGCTGCAAGCTGGCCTCTTTCACTGGAAAAACG
ACGTTTCAT
>X_5711151_5711220
GAAACCAACGGGCGGAATGGGTAACAACGGAAACCAGAATGATGAATGATTCAGTAAAGA
ATAATGCTTA
>X_5712430_5712497
AAATCTCATTCGAATTCAATGATGCTCTCGAGAATAATGCTCGCATTTTTCACTTAACTG
CAACGCGA
>X_5730559_5730614
CCAAATTCGTTTACATTTTGGTTCTACGAAAAGTGATTCATCAAAGTAAACAGTGG
>X_5733890_5733928
CCGCAAAAGAAATGAGCCTGGGAATGTCTGATACATTCT
>X_5734083_5734130
TATTTGCATACCATTAAGTGCACACATGATGAGTCTTCTCAAGTTTCT
>X_5772996_5773073
CTCACTTCACAAATATTTGTCCAAGTCCGCACTCCCCTTGATCAAAAACTTTTGTTCTTT
TTTACACTTCCATCCTGT
>X_5802524_5802598
GGATTTAGAGTGGTGTGAGAGTGATTGAAGAAAGAACTAGTCCTTAGAAAGGGCTCTAAA
GAAGCCAGTGAATCC
>X_5811857_5812008
TGGTCCCTAGAAAGTTGAATATTAAATTTCACAGAACGCCCGTTCGCTTTTTGCAGTGTT
GTTGTTCTGTTTTGCAAAACAAGCGAGAGTGCAAAGAAAACCGAGAGGGCACGCCCTATG
GCAAACGTGCCCTCCCGTCATAACTGATGAGG
>X_5812321_5812435
GACCACCATGCGTGTAGAAAAGAGTGCGCGGTACCAGGCACGGACAGCGGTTTGCTGAGT
GACCACACCACTTCTTCTCCGCACTTGTTTTGCACTAGTCAACAATCGAAAATGT
>X_5816773_5816848
GACGAGTGTTTTGGGTGGAACTCACACCATGCAACATTTAAAACATGTTAACCTACATAC
ACAACAATTTTTGACG
>X_5818445_5818550
GTCGTGCTGTGATGGTTTTGCGTATATATCGTTGATGTGTTCTCTCGATTGTTTACTCGA
TGCACTATGTTTCTACTAACAATAACGGATTTTTAGGAGACAGCTC
>X_5818965_5819069
ATTCTGAGAATGATCCATTGTTTGAGAAACTCGTAAAACATGGACCATGAAGGGTTTATG
TCTCTCTATTTGTATGTGCATACCCGATTTCCGTTGTCAACGCGT
>X_5819648_5819703
GAACATTTCATTCATTTATTCAAATTTCAATTTTGAGTGAATAGCGTTTCTAATCT
>X_5821889_5821921
TTTTTGAAAAATGATTGGCTAGATTAAAAAACC
>X_5854909_5854981
AACTAAACAGCACAAAGTGACATGAAACATGACGGACTATTGTGAAAAGTGACAGCGGTG
ACACCCCCAATCA
>X_5855541_5855677
GGACGTTTCCCCACCGGTAATCATACACCAGCGTCAGGCGCTCTTATCTTCCGCGACAGG
GCATCCGAATGAAATTTGAGCCTCGTTTCGAAGCCGCACCAGCTAACCTGGTATCACATA
ATATACTTTTGGCAACT
>X_5857379_5857415
AGGTGACCAGCGGTGTTGGGTAATGACTCCAATTTCA
>X_5860334_5860440
TTTCCTGTGTAACTCGAAATTGGGTTTCAAGAGGCAGCACCGCTCAATTCAATATAGAAT
CTGGGGTCGGTGAACCTCCTTGACATTTCGACAGCTCCAAAGAACTT
>X_5956332_5956381
GCTTTCTTGACATGCCCAATTGTGATTGCATTAATTATCGGTCATATCTC
>X_6026766_6026823
GTGTGTGTTATCACATTTTTTGCGTACTTATTTTATTGATCTTATGTAAACCCGAAAC
>X_6050240_6050286
GGAGGATGTCGTTGGAGATAAAATCAATCGATAGCGGTCAAATGAAG
>X_6050863_6050893
AGATCCTATCACCGTGTCATCTCAATCCTCG
>X_6100987_6101074
GCAACAAGAGAAGACCCTCGCTAGTTTCGCTTTTCTTTTTTCCTTTGTTCGATATCAGAT
TTCGAATCAGTACGTTCAAATCGGTCTT
>X_6118218_6118295
GCTGTTTCAGAAACCAAAAACTAGTGTGTGTACTAAAAGCCGTGAGAATATGATTGCTAT
ATTCTGCATTACAAGTGC
>X_6133237_6133308
GATATCTTAGGCTTCCGCCAATTTGCTAAATGCTTCTTTTTATGGGCCATAACCGAATGG
CAGTGTTGACAA
>X_6134325_6134452
AAAAAGCAGCAACATGAAACTTTTTATATGATCACTATAGCGGGACGAACAAAGAGCGGG
CGACGGACCCCCCGAAGGACGAGTCTCTCCAGAGAGGAAGAGAGCATTGCTTGCTGCTTC
TTCTTCTT
>X_6138520_6138558
CCTGCAGCCGTTTTTGCTGGAATAAATTGAAGATATGCG
>X_6155327_6155429
GCTCATGCTCTTGCGCAATGACTACGAAAAGACCGAGCCCTGCCATTCGGACACATTTTG
ATCGAGAGCTGGTCCTCTTGCCATTAATTTTGTGGGTGTCCGG
>X_6155545_6155581
TGGTTATAATAAGTGACTGATTAATTGGGTCTGTGTG
>X_6163637_6163702
CAGAAAATTCATTAGTGAGCGACGAGGGAAACCAGCATTGTTTTGTGTTACTGTAGATTA
TGATAT
>X_6165308_6165350
TCCTCATAAAAGGTGCCCATATGTCTAGTTAAACGAGAAAAAC
>X_6220926_6220978
AACGAGGAGACAAGCGGAAACGACAAATAAAAGTAATGTTTTTTAGGCGAAAT
>X_6236121_6236212
AAAAGAGAAGGGCGTTGGCCGCCGGTCAAAGTTACCCTATTTCAGATGAGTCAGAACCAA
TTGACAGAGAGAGGCATAGGCAGTTCCATTTT
>X_6244380_6244535
ACCAAATATCCAAGCGTAAATCATCAATTCAATTGAATTCAGGATTACGAAAGTGATGTA
CAGTTATTTGAGCAGCTTCACTTATTTACTGCTCGGCTCATTGACTCATGTTTTTTGACG
ACACACACATCAATCGTTTGGAGCTGTGTGCACACA
>X_6251479_6251508
CTGATCTGTTGAACAAACTTATGAGTACTC
>X_6252094_6252129
ATGCATATTCGAAATTATTCGCAAAAAAGGATAGGC
>X_6254286_6254346
GTGTAATCCATTCAAATTGCGTCATTACCCATCACACATACGATGTGGTGTTTTCGATTT
T
>X_6277322_6277364
AGTTGACCAACCTTGGTACCAATTACATCAAAGCTAGTAGTAC
>X_6278349_6278400
CCTTTCACAAAATGATAATTAGACGTCAAACGGCACTACCACCAGGCAACCC
>X_6278497_6278578
TTTTCTTTGAATATTCGACCTTTCGCAGATTTTGTGATTTATCGTTTTCCACTTTTGAGG
GATTGTGTTACAACAGTTTTTT
>X_6291575_6291608
ATGTATTGATTGATTGGGGTCTTTTCAAGGGTTC
>X_6309361_6309457
ACTGTGTTGAAATTCAACCTAAAAGACCCCCTTGTGATCCACTCAATCCTTCTTTGTAGT
CTCATATGACTACTATATCCCCTCCGGCAACCTTTTT
>X_6323099_6323174
CATAAGACAGAGAGTAGGGAACGATAGAGCTTGACCTTGGCATAGCTGCTTTTCTTATTC
TGATAGTCTGCGTTTC
>X_6410391_6410460
AGAAAAGTATAACATACGGACACAATCTGTGCTGTAAACCTTACACCTACGCAGAGTGAG
CAGCCGTGCC
>X_6461812_6461889
TCTGAACTCAAAAATAGGAGCCAAATTTGAAAGTTGGCATGCGACGACCGGATGAGTATA
TCCGGTCTAAAGCTTTGT
>X_6485212_6485256
GTGTTACTCAACTTTAAAGTTCACTCGACCGTATAGCCGGTGGAA
>X_6485713_6485816
GATATACGTGTATTTTGTCGCGGGTCGGAGAACCGTGTAAATCCAATATATGCTGATTTT
ATGTCCGCAATAATGAATTGAATTGCAAAATAAGCTAATGCAAG
>X_6495781_6495917
TTCTTTATAAATTGGTGCAGTGATGCGAATCGGTAGGGCTTAATGAAACTTGAATTAATG
ACAGATAAATTGGTGGTCCGAGTGCTTTAAAGCATGTTTTATGTGGATTTTCTTAGGGCG
CAACACAAACTTTTGCT
>X_6515400_6515509
CCACCCCAATGACCTGGATCCTCGCTCTTCACTCATTTCACTTTTCTCGTGACGCACCGC
GCCAGCACTTTCACCTGAAATCGGCCTCCCTCATCTCTGTTTCGATCCCT
>X_6573995_6574034
CGCATTTATCAAAAATTCCAAATGCAAACACTAATTTGTG
>X_6574434_6574534
GTGCTCCGTCTATGACATACGAACGGACTGCGTCCGTCTTGTCAGGTTGCTATCAGTCCC
GTGGGGAGTCATAAACCACAAGATAAATCTATGAAAGAACA
>X_6576343_6576402
CCGGCCTGATTTAACCAAATTATAAACGACACAAAATACAATAGAAACTATGATGCATGT
>X_6691033_6691068
CGGAGGTCACCTTCTTGATGAAGTGGTTATGAATAG
>X_6741098_6741153
CTCGTGATCAATGTATTTTCTCTCGTACTCATCGATCAGGAAAATCGCAACAAGTA
>X_6775032_6775066
AGTCCTATTCACATGCCATGTTTATGTATGATCGG
>X_6825996_6826027
CAGTTGTTGTTTGTCTCGTCTCACTTGTGATC
>X_6847973_6848051
ATCAAGATATTCTTTCAATAGTTAATCGAGGCGTAACAACTTTTGCGTCGACTCTTAATG
GAATCGTGAGAAACTTTTG
>X_6848165_6848275
CCAAACCATTCAATTTTCCTCTCATTTTTCTTATCTGATGACAAAATCTCGTCGCGTGCG
CGGTTCCCTTTTCTGAGGATATACAAGATATATTGTTATGATATGTGATGA
>X_6900014_6900094
AGAACGACAAAAAGTGACAGCTGAACGGTTTACGGCATGCCAGCCCCAAGATTTCAGATG
TCAAATTGAGAAGAGAGGCGG
>X_6905814_6905914
TGTCAAACGCACACAGGTCAATCCGTGGGTTGAATAGGAATTCGGGGCGTTTTGATTGTC
CATCGCATTAAGAACAATGAGCCCGATATTGTAAATAATAT
>X_6957224_6957266
ATGATGTTTTGATAGGAAATCGGCAATTTTCAATAATGGCACC
>X_6958208_6958302
AAGAAAAGGACTCGAGTTCTTGTAGTGCATTTGTGTGTGTGCGGCCTTCAAATTTTTAAG
TATGACATATGCCCCGTATTAGTCGGTAAGCGACT
>X_6958709_6958838
GACTGCACCTCGTCGTGCATGCACTAAACCATTTTACGAGCCGAACAACAATAAAACTCC
GGCCTGCATTACGAATAGTCACTTCTAATCCAGAATACGTGGATGGCGGATGCAAAAAAG
TCGAAGTTGA
>X_6958909_6958961
GAGAATGCCAATTTTGAAAATTGGAGGGACCCCCTCCCCTTTCCTTCTCCTTC
>X_6959076_6959170
CACTGGATTTACTCCAATTGATGGATTTATTGGCCGACAAAGACGAAAGACAGTGCTCGC
GTGCCTCTTGAATGCGACACTATGAATAAAATGAT
>X_6961459_6961622
GCAGTGAAGAAGGAGCGAAAGGAAAGGATGTGTGAAGTCGTATCTACAGGATTAATAGAG
AAAACACACTCACATACTACCCGTTTCCTTTTTTGTCTAATTTTTATGCATGTACATCTA
TGTATAGTTTGAGTTTCGACGTGTCTTAATAACGGATTAAGCAG
>X_6962554_6962670
AAAAAGTTTCTAGGTCCACTCGCTAGGAGTTTTTGGGGAGTCGATGACGCCAACCCAGCC
GGAAGATTCAAAAAAGATAGAGAAACATGCACAAAAACGTGTAGATGTATGCAGAAA
>X_6962874_6962970
CACAAGAAAGTTGACTGCATTGAGTCGTCCGGTTCTCCGGAATGCGCATGCATGAGCTGT
CAAGGAGAAAATCCACATTTTCCACACAACCAAGCAT
>X_7013450_7013534
TCTATTAATATTCAATAATCAAAATGTATACACTACTCACCGAAAATTAAAGCTGATACA
AGACGAAAGGTGAAAAATGAGAGTA
>X_7026629_7026704
TTGTACTAAGAAACCAGGTAATTCAATATGCGTGATCTCATTTTACAATTAAAGCTCATC
AAAGTGGTGTGGGAAA
>X_7037357_7037490
TTCTCGGTTTCCAACTCTCTTTCATATTTTGCCATAAGATGGTTGTACGAGACATCAACG
GGCGGTGTGATAGGCCGGCGGATGCGGAAAACGCGGGTTCGGCTCGTCCCGTGGGCCAGC
CCTCGGGACGACGA
>X_7038088_7038166
CGTCAAATCGGAAGCGCGATGGCGTGCTGTTGAATGCCTCTCATCAGCAAGATACACGCG
GATAATAAAATAGTTTCGA
>X_7057307_7057380
TTAGTCATCCTCAACTTGTTCGAAAAGTTTAATGGTAACGTCCTCGAGACAAAGAAGGTG
TAAACCACATCAGA
>X_7151284_7151412
ATGTACTTATCAGAAAATCGAGTTAGGGGGTCAAAAAGGCAGTCAATAGAACGGCGTGCA
GCTTATTGTGTGGCAAATAGTCATTTAGAGTGTACATAGTAACTCGCGCAAATAAATATG
AGGACCCTC
>X_7158669_7158746
GTGTTTTCTTTAAGAACTTCTTGGGGGCCGCAGGTCATTTTAACACTCTCCACCCTCCAT
TTCGTCTCCATTCCATTC
>X_7173244_7173297
GGCACGAGGACAACATGAAAAATTATCCATTATTCTGTTTCTCGGCGAGTACAT
>X_7215705_7215792
TGCATCAAAGCTTTACTTTCCGACAAGTACTCTGGAAGATTACGGCGCATCGGTTTTTGT
GAGAAGAATGGCAAGGGAAAAGCAGTGT
>X_7244075_7244128
TTTCTGCCCTACTCGTATCAATCAAAGATTTTTGACTCTTAAGATAAAAATAGA
>X_7284546_7284589
GAGACAAGCGTTTTTGGCTCATTCGTGTTTGGTGTGTACGGCAC
>X_7427300_7427335
AAAATGAATTTGAAATTCAGTGATCCGATAAACACG
>X_7456868_7456911
TGTTTGCGAACACGATGTGATACACACAAATGGACTCGTCTTCT
>X_7457940_7457992
CCGATGTTTGACAATTTCGCGAAATTCATATGCACAGTTTTCGTTGACTCTTC
>X_7458039_7458088
TGTTTGAACAAAATAAACTTCTCGGTAACGACCAAATCAAGTAAAGAACA
>X_7464355_7464418
GGGAAAATATTTGTTCACACCGTAACGAATAAGACACGGACAACGGTAGGTGTGCACGCG
TGAG
>X_7523838_7523884
CTAATGTTATTTTTCCACCAATCTATAAACATATCCCATCATTCTTC
>X_7534503_7534627
GAGAGCACATCCATTATCCGGCTTGCAGGCCAGGATAGAAGCGCTTCAAAATTAGGTAAT
AGCTGGGTCTCGGCTCTCGTCCCGAAAAGCTGCCACCAGTCTTGATATAATGACGTCGTC
GTGCT
>X_7544886_7544925
CGCCGCCAGGTTGTTTGAAAATTAAGTCCGAGCGTCCCTC
>X_7545139_7545236
GCGCACCGAAGGATGATGCCGGTTCTACAACAAGTACTCGTTGACTATTTGATGCTTACA
GAGATTTGTTGCGGGATGAGGAAACAGATGAAATGAAG
>X_7608085_7608223
TCCGCGCGTCTGGAACGATGAATAACAAGCCTCTGGGGGAATATAGAGTGCGACAAGTGA
GCGAGACGATTGTGTCTTTTTCCTCTCAGTCTTCTCTCACTTCATAATAAACGTCAGAGA
TTGATATCTGAACTTTTTT
>X_7612506_7612547
GGTCCATCAAATGACACATTCAATAAAACTGAACAAGTGAGC
>X_7616415_7616472
TTTTGGCTTGGGACTTGGCCAATGTTCGCTATTAGACCATTAAGTCTTCAGGGTCAAA
>X_7620124_7620235
TCGTCAGAAAACGTGTCTTCAGCAACATATGAGATAAAAATATGGCGGCCTGGAGGACAC
CTCTCATGGGATTTTGTCAACTTCTTCGTATTATTTTACTATTAAGTGCAGG
>X_7640078_7640114
ATGTCTACTGTCATTCATTAAGTTATTAACCAGTTGA
>X_7641614_7641663
AACAAGTTCAAGGAACAAAACGAGATTTTGATGGATGAGCTGCTGACCAG
>X_7641938_7641988
TCTTGAGTGTTTGAGTGTTCAACAGCTGGAACGTATAGCAAACACAAAAAA
>X_7642045_7642081
ATGGAATATGAGCGATATGATAATTTGAACCACATGA
>X_7643852_7643885
GGGTCATTCACTCATGCTAATGCACTGCTGAGAG
>X_7648071_7648172
GGAAAACCGAATTGTCGTTGAATGCGAAATGAGACATTTCTTGAGCTGTCAACAACAACA
CAGTGCCAAAACAACAACAAGATGCGCTTGACCACTAGTAGT
>X_7648296_7648503
GCTCTTGAACGAACGTACTCAGGTTCGAGACACCAACTGCAAAACAACTCGTAAACGATA
TTTGGATAGACGGTATATATTTGTATTCGTGGTTGCGTTCCGCCAGCTAGCTGGTCATCG
CTTCGCGGAGAGGAAAGACGGTCGAGGTTCAGATACAGCAAATAGTATGTAACAGGCGGT
GGTTTGAACGGCTGCCTGCCAAATTGAG
>X_7649504_7649690
ACGGAAGTTAACTGTAGTGATAAGAAAGCCTACCGGCGGTCAACAAACACGCCGAGACCG
TCATCCTGCGCACCCTCCCCGAGTTGCGTGCTCTCGAAGTGGCCCCCCGGGAGCTGAACT
CATCTAAGCGCGTCGAAAACAATCTCTAAATCTTAACAAACGCTTACCGTGTCGAGCTAC
TTGTCGG
>X_7655743_7655792
GTTGTGCAATAATCAATGTTTATTAAATTGCGTCGGCGAATTTCAACGCA
>X_7661303_7661376
CTCTTTGCCCATTTCTTGCGATTTTGCACGTATTCGTCCTCTGAACACACACACGCAGAG
AAACCGAGAAAATC
>X_7716006_7716083
CATCCCAATGTTTGCATTTCGATGAGCCCCGAATGGTTTGGTAGAAAATCCGCTTAGAAA
CTGTGTTATGTTATTGCG
>X_7716328_7716457
AAAAAACCGAACAAGAAATGTGAGAGCCTTCCGAATTATTCATAAACTTCGCTTTCAAGA
AAAGAAGGCAAGTACGTACTACTTGCCGCTGCTAAACATTTTTAACTTTTTCACATTAGC
GACTGACTTT
>X_7861441_7861513
CTGAAATTTGAGCATTTTTCGAAACCCCCAAGAATTTAGAAATCAACAAGATGTATCCTC
GAGATAAGCACAA
>X_7866188_7866244
AGGAAGAAGAAGGAAAATTCTCGGATTTCCGGTGCAAACTTCTTGGGAACGAAGAAA
>X_7871399_7871455
GCTCACGGGCTCCGGCGGAACTATATAATTCCTTCTTATGACTGTCCTGGGAATTGG
>X_7872625_7872666
TTCTCATCAGTGCATGTTGCCTTTCATTAAAGAGAGAATGAA
>X_7873829_7873867
ATGTGAACTTTGAAACTCATATAAAAATAAGTGCACTTG
>X_7874762_7874857
GCAATCAGCTTGTAAACAACAGATGAGTGAAAAATGAGATGGAGAACAAAACATGAAAAC
ATGATAGGGGGTCGATGATGTAGCCTCTCTTCTCTC
>X_7948577_7948646
AAAAGCAAAAACTTGTAGATCTAACGTCAAGCTCAAGTATATCACATAGAGGAGAAGATG
AGTGGGAGTT
>X_7998585_7998720
GAAGTGAAAGTCAATGGTTTTCGGAAGCAAAGTGTTTGAAGTATCTAAGAGCTTCCAGGT
GGAAACGCGAATGCCTTTTTTGTGACGGATGAGTAATTGTGAAACGCAGACTACTCACGG
AAACACGATACATGGC
>X_8001406_8001466
AGCCCATTATTGCTCACTCAAAAACGTTTGTCCTCTGTTTTCCGGTGTCAATATCCGTCT
T
>X_8001683_8001714
CGAGTTAACCCTATCCATTCTAATTTTGGTGC
>X_8003449_8003520
AAGACAATGTGAGAAAGCAGAAGCACATAAGTGGGCAGTGGGGTTTCCGCAAATTGCATG
ATTCGCTTGACA
>X_8014773_8014819
AAAAATAAGGTCGAAAACTGTAAATATTTGTCTGTCACATGCACATA
>X_8086750_8086806
GAGTTTTAAAACGGCCTGGCCTTGTTATCTTATGCTGAAGATCGCTATGATTTTATG
>X_8255476_8255601
AGAAGAAACGAAGAATAAAAAAGAACTGTATAGGTTTTACATTGAAGAATCTTGACAAGA
AGACACTCGCCACGCGGTAATATGTAATGTCACAACAGAACATGCGGGTGAAAGTGATGA
CATTGA
>X_8257723_8257827
TCACTCATCACCTGTCTATGTTTACTCAAATCAGTGATGTTTTTACTAACGGAGCACAAC
ATATGACGTGGTCGTGCTTTCGGTTCCTCAAGTGGATAAAGATCC
>X_8258135_8258222
TGAAATCAGTGTGAGATGTCGTTATCCGTTTGTTCTAAAGTGATGTGACAGAAAGTGGGG
CAATTTGTAGCTAACAGTGAAATGAACA
>X_8285341_8285521
AGCCATTATCGAATCTTCAAGTATATGTATCATTACGCGCGGCGCTTCTGTCTCGCTTCA
CTAATAAGTTGACCTACAGATGAGATAAGGCCCATTTTGTCTCATTCGCGCCATAGATGT
TATGTTGGATATCCTTAAGCTATCGTTTTCGGATCGCCCATTACTTGTGTCCCGGCGCAT
C
>X_8353347_8353414
AGGGTTCATCTTTCGGCTTCCGGTCACAAAGAGGAATTTGTGAGATTCTCATGTTACACC
GGTCCACT
>X_8354685_8354746
GAGGAAGCAATGTTTGCATTGTGATGTTGCACACGTACCACGTCAAAAGAATATGGTAGT
GG
>X_8392953_8393005
GAAAGTGGCGATATGAATTAGGGACATTTACGATTCCCTTGATGATTCCTCTG
>X_8395371_8395433
AGACGGTGGATCGGGATGGAGAAGTGCGCGCGAGAAACTTATTATTAGTGTTTAATGGGT
TCT
>X_8397088_8397265
GATGGCGGTGTTTATGCAATACAGTGGGATTGAGGCGTGGATTAGGAAAAGTCTAACGGG
TTGGAAAATAAAGGGTGGTGAGTATTGAGACGGGGGCCGAACAAACCGCGGGGATTACTG
CCGACAACAGGGCAATTGTGTAAGTATATGGATGAATGTGTGTATATTCCTGTCCTTT
>X_8397446_8397498
TTTTTAAATTTATGCACAAATACATCAAATTAATGAATGAGCAAAGCAGAAGC
>X_8398770_8398878
GGTCAATATAGATATGATGACGATAAGAATCCTCCATCCACTGATCGGTTAGTTTTATAG
CTCTCGTAACCTTGGACACACACCCGTATGAAATGTATATGAACATAAA
>X_8401555_8401676
CAAAATCCTATAATTACTCTATAAAGACCGCAAAATAAAGGGAGCGAGAGGTGGAAAAGC
GGAAAAGAGGTGTCACCTGTCAAGAAGCCGCGAAAAATGAAATAAAACTAATTGTTGGCA
AG
>X_8418426_8418479
AGGGCGGCAAACGTGTTTATCCAAAACCGAACGTCTGACCCAATTTCAAGCTTA
>X_8426340_8426381
GCTAGGAGGAAGACAACAATGGCGGTTATATTATATGGTATG
>X_8444611_8444645
AAGCTTCTGCCTAATCGTGTGTATCGTCTCACCGC
>X_8455913_8455978
CTTCTGAAGTAGGTCAGTGCCATTGGAATGCTCTCTCCTCCCCAATCAGAGTGTGATTTG
GGAAAA
>X_8456030_8456104
AATGATGCGCGATTTCCGAGACTGGTACTTAGGTTGTACGGAATTTAGTGATGACCTGAA
TTTAGCTAATTTGGA
>X_8477397_8477731
ACCCGACAAATTCAGACACATGCATTGCGCATCTTTGCATTGTTTGTCGGCCGCCCTCTT
CTCATCTCTCACTCTCTGCCTTACCGTAAGATCATCGTTCATAGAGAAACTACGTCATCA
CAATCGTTCGCAAAACTTGTTGCGCATCATAAAGACCATGCTGCGGCGCGAGATGCAGCG
TGAGGAAATATTGCGGAGACCAATTGGACGCAGATTGTCGGACCGCTAGAAGTCAGTGGG
TACAGTCAGGAGGCAGATGTCACAAAAGGGATACTTTCTAAAATTGGCGAACTATGAACG
ACGAAGGTTGAAAGAGGTACGTCCAACTGGTCGTG
>X_8479140_8479242
AGCTCTTTGGAGCACAATCTATCCTATTCCGACCAGCGGCCGTCGGCCAGCACCACGTCG
TGTTTCAAAACTAAACGCGGAAGCATTTTCTTCGTCGTCTTTC
>X_8485538_8485589
GAATAGTCTCGGAAAAACTGGCTAAAAGTGCAATCTTCGTATCAAACAATCT
>X_8486871_8486958
ACATCTGCTTTTTTGACTCATGAATCATTGCATTACGGTTAAGCAGGTGCCCCCTTCTGC
CCCCAGAACCATAATTGCACTGTTCGTC
>X_8502823_8502888
GAGGTCGAGACGTGTGCAAGAAGTTTTCTATACAAACAAATTAACTAGTAGTCGGATGTT
GATACA
>X_8502903_8502962
TAAAGTGAATAAACATAATAGGAAACGAACGCAGCAGCAACATCTCAAGTGTCATCTATC
>X_8505601_8505685
CCCACACATTCACATTTTGAACAATGAGGTTAGCAAGTCATACAAGCATGTAGCTTTCTT
CATAAAACCGTGTCTGAGAATGGAA
>X_8505741_8505779
CGGGACGCAATCCAGTCCATTCTCGTGTATCTTCATCAT
>X_8507702_8507767
CGACTTTTGACGCCTTCAAGAAAATTGTTGCGCATATTTTCCATTCCACTTCATTCGTTT
TGTTCT
>X_8580334_8580364
GAAAAGTGAGTGCTTGAAACATACAAAACGA
>X_8580520_8580564
GTTCCGGTTTTTGACCCAGATCCATTTGATGAGCTCACAGCTGGA
>X_8616182_8616313
AAATAAATGAAAATTCATGCTTGACTAATTCGATTCTTACGAGTACACACACGACTCCCT
AAGGGTTCTTGACGATGGGATAAAGGGTTTCTTTTGCAGTCAGAAGGCACCCGTTAATTT
GAATCCACTTTC
>X_8631246_8631346
GAAGAAGCAGGAGAAGAAGACGTCTCCATCTCTCATTCAGGACAAGAATAGGAGCATGTA
GAAGGACCCGGCTGGCACAGATCAAATCAAACAACACAAGT
>X_8637008_8637101
AAAAAATCCGCGCAAGTCAGAAAGACGGGGGAGGATGTAAAACGATAGGCACCAATGAGA
AAGATCCTTTCCCAACAAATGAGCTGCTTTCTTT
>X_8644720_8644800
CTATTTGGAGAAGATTGAACTATCTAGGGAGTGCCCCGCAATGGGTAATGCAATGCACGA
AGATGAAAAACGGGACAAGCC
>X_8648053_8648109
TTTTTAGGTCAGCGCCCCAGAAAAAAGATTGATTTACAACTTGTTTGCTCATCCTTT
>X_8648693_8648737
AAATTAGTTTCCATACGGTTGGTTAGGTTGAGAAGTTGGTTGTTT
>X_8649991_8650100
GTGTACATCTCCGAACCTAACCTAATACGTCTGAAAGGAAGAAAAGAGAAGTGAAAAAGT
ATGTAAAGTACATCTATATGTATGTATATTCACACTTTTTTCTCGTATTT
>X_8650152_8650278
GAGTAAATTACTTTGGTGTTTTATTCCGCCAATGTTTTTGCTGCAATTTCATCACACTTG
AGGAAACCGCTTTCCGATTTTCTTTCCTTTTTATTTCTTACGCTTCTCACATTCAGTCAA
TTACCAC
>X_8652484_8652554
CGAAATGGAGCGAACATGTCTAAATGAATTACCTCGAAAAGTTACCGCTAGGTCTTCATC
TTCTCAGTTTC
>X_8653260_8653302
AAACATTTGCATATCTGGTCACTCATTACTCATATAACAAAGC
>X_8654431_8654541
TTCTCATGGATAATCAACAGGCGGTAAAGAAGCGTGTGTGCTTTTATCTCAACAGCATTA
ACACGGCATCCTCGTCCACTTGACCCACGACAACAATTAACCGTCTCCCGC
>X_8657854_8657937
GGTTCCCAGAACACATAACTAATCCGCTTGTTGTATAAAAACAGATCCCGCTAAATGTGA
GTGAGAAGAACTGACCCTATTCCC
>X_8658131_8658220
AGAAAATATATATTCATTCATCTAAATGTGCTGTGCTCTTTTGCACTGCTCTCTTTACTC
TCCATGTCATTATATTTGCATAACCAGTGC
>X_8661006_8661109
CCCATAAAACATTAATAATAATGATACTGTGCCGAGACGAGAACTGTCAATACAATTACG
CAATCGCTCCAGAAAATTATACACCTTCCTGACAACATCTGCTC
>X_8771189_8771298
GTACTCAAAAATAGCCGATTCAGGTTGTCAGTTCCAATTTCTCCCGAGGGAGATTGGGAC
TTTCGCGCCGGATTTTGGTTATTTCTTCATTCTGAATAAGTGTTGCCCTC
>X_8778546_8778601
ACCCGTATTTCATATGTCACATTTTTAATGCAAAAGGAGGAGTGGGTCTTGGTCAG
>X_8783405_8783498
TTTGCAGGAATGTCAAAAAACGCGACTCGAACGAACAATCGAAATTTTTTAGGTTGCGTT
CAACATTCACTTCTCCGTCTAGAATAGTGTTAGT
>X_8798580_8798622
AAGATGGTCATTATTTTGGCATTTGAGATTGATGTGGAATTGA
>X_8900269_8900311
AAAATGTCCTTGTACATACATAAATAAATAAACAATTTGAAAG
>X_8902933_8902982
ATCTGTTCGTGTAAATTAGGTACTCAAAGCGGCATCGTAGATCATTGTCG
>X_8904695_8904757
CGCGTCAAGTTAATCAAAAAGCGCATATTGCAGAAGATTTACGACAAAAACATATCAAGT
TTC
>X_8906778_8906846
CAAACCGTTGTGTTTTTATGATTTCCTGGAAACCAAGAGAGACTTTCATTAGCCATGAAA
TGCAACGAC
>X_8952714_8952759
AGCTTTCGGCTTCGTTGGGTTATTGGATGGAAATGAGGGAATGAGA
>X_8963626_8963667
CAAAAACTATTTCAGGAATCCTACTAATCCGTTTCTTCTTCT
>X_8964832_8964892
AGAAACGTGCGTTTCTGGCTATTGTTTGCAACATAACTCATCTCGCGCGCGGATTTATTT
T
>X_8986509_8986551
ACCCGCACCGATGCCTACCAATATCAAAATATCCAAAGTGTCA
>X_8986624_8986723
GTGACAGAAAAATGAAAAGGACAACTGAACAGATTGAAGAAGCTGCAAAAAGTGTATTAT
ATCCAATGAGTGTGCCTGTGTTTGTGAGTGTCACATCTTT
>X_8996910_8996942
TTTGCTAAGTAAGCCGAGCTGCTTCTCAAGACA
>X_9013393_9013448
CTCATTTGAAATTCAGAAACGATGACGATGATTCTTAGCGGTTTGGTGACGCTTTT
>X_9087170_9087262
ACCGCAAAAAGTGATACCTGTTATGTTACGACGACCCAGATTGTATCGCTGAACGGTTAT
AAAACAATTGTCGGAACGAAAAGTTTTGTTGAC
>X_9303071_9303172
TGTGTTATTTGCCATCGACATCAAAATCAAACGTGAGGTGGTTGCAAACTCATCTCCAAT
TTGCTCTTTTCTCATCAATTGTTATCAATATCCTTCCCAGAC
>X_9303197_9303342
GACGACGAGTCAAAGGCAAAAAATGTGTCTTTGCTCTGTGTTTCTTGCGTGTCTTCTGTC
ACAGACTACTCTTCTGTGTGCTTCTTTTCGGTCTCCAACCCGCAAAAATTTCATTCATTA
CATCGCTTGTTGCATTTCGAGCACCT
>X_9528142_9528180
AAGCATGTGTGCGCGGAATGAACTTCGGTTGAAGTGGCG
>X_9582909_9582957
CCAAGGATAGTAACCACAACAATCACGTAGTACTAACAGAGGAATCCAG
>X_9598652_9598731
TAAAATATAGTCGCCTTGTCAACATTTTACGACATCCAATTGGCGTGCCCAATTTTGGTA
TTTTATGATTCCGGCACGCA
>X_9599232_9599281
AGACCTCACATTACGCAAGCCGTTTGTCATCAACCGCATTACACCGTCTC
>X_9601988_9602119
CAACCCAAAAATGTGTTTCCGTGTCTTTCTGTCGGCGCCGCGCATCTCAATCGCTTCCAT
CCTTTGTCGGGAGTGCCGGAGGAAAGATGCACACAAGTGCGTGTGTTTGTGTGTATGCAC
AGGCCTTGGGAA
>X_9697745_9697803
CCATACCGACCATCTGTTGGCATACGCCACTTCCGAGGCAGGTGCCTTTGTCCGGGAGA
>X_9766509_9766621
TCATTCAAAAGAAACACTTTCACTACTGTATCGAGTGAGACATCGGGATTATGTAATCCG
CAATGTTTGTTTTAGCGATTTTCGGTCTAATTGCGGAAATGGAAGCCGACGAT
>X_9769170_9769199
ACAAAGTCTGTGGTCAGTTTGTGTAAATAC
>X_9798622_9798678
GCCGGAACTCATTCGCTCACGCTGCTCGCACTCACCATCACATGCCAAATATCTTTT
>X_9840907_9841033
GTGAGCTTTGATGAGAGATGTGAAGATTGCTTTTCAACGCGTCACTGGCAAATTTGTTGT
ATTGTTGTTTTAGCGTGATTGATTGGCTGTGTAACGATTAGATCGAAAAGAAAATAAATC
AAATATC
>X_9842109_9842255
CTGGAATGCTTTTAAGATTCCCGGTTGTTAAAAACCCATTTCACAGATGATAAATGACAA
ACACCGGGTGTTGGTGACAAGCATTAACATGATTGTTTTCTTAACAAGTGATTCTCGCGT
TTCCCCTCATCTTACCACACCACTTTT
>X_9842287_9842342
CGAGAATGTCAGTTGTCATTGGCGGCTCGTCCAGTAGCTAATTAGCTCACTGGCTC
>X_9843696_9843813
GGTGTCTCTTCCACGTTAAACAAACTTTAAACTGACGTTTTGATCAATTGCTTTCTTGTC
AGAACATATCCCCACAGCCACTTAGCGGTGGTTTCTTATCAAAACAATTGGTTTGCAG
>X_9844512_9844555
AAAACTGCATAACTCATTCTTTGTCGGTAAACAACTGTTGACTT
>X_9846072_9846128
GGCATACGGTAGTTAATTGTTTTCGGACGAGGGCCAACAATCTGAGAGGCGGAGTCA
>X_9846431_9846472
CCCGTTTTGGCTCTCATCACATAATGACATAATTACTTTCTT
>X_9863360_9863399
AAAAGAGGAAAAACCAAAAACTGTTTATTGTTCTCCAGTT
>X_9875947_9875990
TGGCAACTTACACAGCCGCCACTGGTAAACAATGTGTGCACATC
>X_9977863_9977911
AGGAAATGCGGCTAATTTTCAATTCGTACTTAGCAAGATTCAAACATGA
>X_9999131_9999226
AAGAAGTAGCAGATAAGAGCTATATAGAAAATAGGGCTTGAGTCGTGACTAACTGGGAGG
GGCCAATGTGCTGCTGCTTCAGTAGGGGTGTGAGAG
>X_10080890_10080933
GGATAAGCTAGAAGAGGTTAATCGAATTTGGTCCAATTCACACA
>X_10125419_10125475
TACTCGCTAATCAAGTGACTATTATACGCTTGAATAAGTTGTGATGTATTGTTTCCC
>X_10125530_10125589
CTTTTCATCATCTGTAAATCTATTGGCGCGTAGTGTTGCCAAATGCGCTGTTACTCAACC
>X_10128158_10128380
CTTACCTGACCTCAGCACAACCCTTTCTGAAACCGTGACAAGTGTCGAATATCTGCGATT
AGCGCTTGGCACATTCCGATTGCAAACATTCAGGGGCGCCATTGTGTTGAGCACTTCGCA
GACGGATCGCGATGGTCGGCGTAATGGTGGTGGACAGGCGCCACGCGTTGCTGTTGCCAT
TTTTCGCACAATGTTAGCATCGCTAGCGATAAACACTGACATT
>X_10133715_10133775
AAAGAGGTCACCAAGTTTTTTGGAGCGAGCATAATGCACAAAACATTTCTGTATCATCTT
G
>X_10154429_10154503
TTTCCTAAACCAGAAACTGAATTGAAAACCACTCGTTGTGGTTGCGGGGGTCTCCACCAA
TAATGAGCTGCCGAC
>X_10163867_10163914
CGCCGCCACCCGTCAAATTTTATCACGAAATTGTTTATTTCTCCACAC
>X_10166352_10166391
TCTGCTAAAAGCTCTTTCAGATGCATGAATCTATGAATTT
>X_10166894_10166992
TTTTTCTTGTTTCCGACATAGTCTACACCTCAATATATTCTATTGTTTTCGACTTTCTTA
ATTAGTTCTCCACCCAATTCCCCTTGGGACAAGGCGGAG
>X_10253597_10253682
GTGTTGAAAAAACTGTATACCACGGTCTAGATTTCGGCAAACAGCCTCGCCGGATTGCAG
CTACTATCTTAAGTTTTTCATCGCGC
>X_10279257_10279307
AAGAGGCGTCATGCGTTATTGAATAAGTGTATCAGATTAAACGGTAAGCAC
>X_10555343_10555381
TGTGTGTGTTATAAGTAATATGACTGCAACAACCAACTC
>X_10557479_10557579
GAAGAAGATGTGCGCATGCATTCGTCTGTTGAATCGGTTAGCCCATACACACATACACAT
CGTCGTAATTACTGAAGATGACGTTGCAAAAGAAAGAAACA
>X_10597505_10597556
GAAGACGACGGCCCATCTGTTTTATTAGCATTACGACGAAGACGATCGATCC
>X_10597701_10597754
AAAAGGTTACCGCAATAGGGTCCACTCACTGACCCTCTGCCTCCAATCTGACTC
>X_10637156_10637223
AACAACCGTTCAATAGAGCCTCTGTGCTATCCACGACCTGGAACGGCGCCCTCTCTCTGG
GAACATCA
>X_10690042_10690118
GAACGGCGTATTTGTTTGTGCACTACTTGTGGCATTGTATGTAACACCCAGTACAAACAT
AAGTTCTAAAAGGATCG
>X_10707425_10707487
AAACGACAAATTGAGAAACTGAAAGAAAAGTTGATTTTGTTGCGACAGAGACAACGCCAC
AAA
>X_10711292_10711339
AATATATCCCGTTGAGATTTCAATCTTGAATGCTGTTGAAGAGGTTGA
>X_10711898_10712010
AGAAATCGAGCCCACACACGCAGCAAGTGTGCGGAAGAAGAGAGGAAGAGTGCTTGGTGC
GCTGATTGCGGAACGAATGTTTATATATGACAAAGTGACGCTGTCAATAGACA
>X_10724013_10724065
GTTTCCTGAAAGTCTTGTTTTTAATTAGAGCAAACCCGGCGATTTCCCATCTC
>X_10725684_10725749
GGGACGGCTTTGAATTCAATCAAATTCGTTACTTTTGGGTCTTAGCGCGTCGCAAATTGC
TTTTGG
>X_10726937_10727114
GGAAAACATCAAATCTAGCACTTAATCTTACTCTTTCGCCCTCCGAACTCATTAATTATT
AATACTTATTATGTAAAAGTGAGAGTATGAGCAGGGTGCATCATTCTTATGTATATGTCT
TGGTGTGTCAAGATTCGGGCTAATCGCCCTTTTCGCAATTATTTTCGTAGGTGGAAGA
>X_10732602_10732646
GCCTCTACTTGATCTTTATTTGCTTCCGGATGGACAAGAATATTT
>X_10746515_10746582
AGGATGAAATGAAAATTTTAATTGAGAGTGAGTGTTGAAATTGGATAAACTAACTGGCCA
TCTTGTGC
>X_10837358_10837446
GAAGTGGTGAGCGGAACAAAAAACAATGAAATTACTTGTCCGGAATTCGATAATTAGGGG
TTGTCTTATTTGAACGAAAATAAAATGTC
>X_10846436_10846496
CGAACACATTAATCTTGGCCGTAATTTTCTCACCAGTTTTAATAATTACTACTTTACAGT
A
>X_10849694_10849789
AGTTTCGTTGGCCGGTTTGTGATGTCCCTGGTGAGAAGACAATAAAATTGTGCAAGTCCG
TGTAATTCCGTGGTCACAACGCGTTACGCACACAAG
>X_10852102_10852188
CTATCGTTACCAAATTTGATAGTACTAGAGATCAACTCAAGTGTTTGTTCTTCTTTCCTC
ATCGATCACCTGCCACGTATCTGATTC
>X_10900458_10900490
TAGATTGTTCGCAGAAAAGATAAGGTACAAAGT
>X_10910763_10910897
CGAATAAATGCCTCTACCACAGGCAGCTCAAACTAATTGTCTTACACCAACACAACTGCT
GTCACTATCGGCGCTTTTCACTAAACGATGAGCACCTCGTTGGTGCTTGATACCAGGTAC
AAAATAAAAACAAAA
>X_10930293_10930334
GAGGACACGAGTAACTGATAAAGGTCAAATGCACATTAAACT
>X_10937566_10937699
CAAAACTTCTGTCGTAAGACATCAGTTGGGAGATAGCGCTGGGCACAAAATATATCCGGG
AGAGAGCAGCGGGCCCTCTTCTCACCGCCGATATTCGCCATCATTCGCTCCTCATTTCAA
TTCGTTTTCTTCTT
>X_10951330_10951359
GGTGAACACGAAGATTGATGGCGTCATATG
>X_11002908_11003010
AGCAACACACTACTACAAACGTATCATGGAAAGCAAGAGAAAGACGAGCGAATGACAGAA
AGTCATCCAATCGAAACTCAAATTATTGTTTAATAATGCCGAC
>X_11010782_11010813
GCCAAATGAGATTCTAGATGGACGATTTCCGG
>X_11011009_11011051
CGTCTCTAAATAAAGAATATTAAATGGTGCCGAATATTATTCC
>X_11126524_11126585
AATCTACCGAGAACCGAATGGCGATCAACATATTCAATTAGTTAATGTGTTAAAAGATGG
CG
>X_11126729_11126800
GTCGCTTTTCCTGTTAGGATCAAATTACCATTTGCCACATTTTCATTAACTAATGAAATT
ATGAGAATGTGG
>X_11130533_11130585
CACACATTTATATTGCATTTGATGACTTGTTTAGCCATTTATGAATGTATTTT
>X_11133221_11133255
AACATGATGAGCAGTTTTATGAGGTGCCTGTCTCA
>X_11133652_11133745
GAAACCCTAAAAAGCAATATGTTCTACAACTTTTGATAAGTCTAATCTTTTGATAAACAT
GGGTGGTCATCATTGTCCATTCAAACATATACAC
>X_11134873_11134961
CTACTCGAAAAGGATTAGCATAATTGTGCCATTTTGAGCCAATAACCGAAAGCGTTCTGT
CATTTCGGCTTTGTGTACGACATGTTTGA
>X_11137716_11137799
AAAATAAAGCCCTGCCTCCAACTAATCACACCCTAATACCTTTCGGTAAACTCATTTCGC
GACATGCGTATAGATCCTTATCTC
>X_11138276_11138356
TTGCAAAACAAATCAAATAATTCGACTTGTTTCTGATCCTTTAATGATGTGAATTATTCA
AAACTTATGTGTATTATTTCC
>X_11141553_11141723
GGAACGGTTAACCAATATATTTGAGGGCGATGACGGATGCATTGAATCAAAAACCCAACC
ACAAACAGATGCTCGTTAGTGGTGTAGAACATACTCGGATTTGATGATGATCGGCCCGCA
TTTTTATAGCGAAAAATTGAATGATATTGTTTTCAGATGAGCGAATTTTTT
>X_11141839_11141962
TACGGTAACCTGAGCCGTCTTGTCTGAACATGACAACACATGTCAGATTGATCTCATCAG
ATTACACACTGCTTTTCTCTTTTTCACCGCACATCTTGTTAATCTTCTCAATTATCACCG
AGCT
>X_11159334_11159401
GGCTTATCAGAAACGAATCTTAAACAAATATTATCGTTTGCTCCAGACTTTCAATCGTGG
CGAAAGGC
>X_11191974_11192021
ATGACTCATCGATTGGCCAAACTTCACGGCAATTATCGAGAAAGTTTT
>X_11241635_11241665
TTCTCGTCATCTTATGATTCAAACAACTTGT
>X_11247992_11248085
ACCAAACTACTGAACACATGCAAATAGAGTAACACAACACACAGTCTCAAACTCGCACTT
ATAGGAAAAGCGATCAAATAGTTTAGTCGTGAAT
>X_11248202_11248277
GAGACGCAGCGCGCGGCTGAGCGGTCAGACTGTTGGAACGCGGCCAAATCACGAGACGGT
AAACATAAGAGTGGGA
>X_11249505_11249546
TGGCGTGTGATCACGCGGAACACATTACAAGCCAGTCAAGCC
>X_11269599_11269657
CAACTCAAATACGGTTACGCGTAATTGAATGTTTGTGCTCGCTTTTTCGTATTGTATTC
>X_11269933_11270017
GTGTGCGGGAGGAAAGACATGAATCATACAGTACCTTATATAAATAGATCAAATGTCGGG
GTTGGGGAGAACCCACTTCAGAATC
>X_11270813_11270864
CGCTCATTTTAGACCGGTTGACAGTAGATGATCCTCAGTAATTATGAAGTTT
>X_11407792_11407835
GTTAAAACAGTGTGGGTTAGTTAGTTACACAACAATCACCGCAG
>X_11454544_11454711
GAGACTACTTTGTGAACAGAAATCAGACAGCAAAAGACTACGAGAGGCATTTACTTAGCA
TCTGTTCAGGTTTCGGTCGTAATCGGATACGAGTTTTCGGAAAACTGCTCTCCTTTCTTT
TCATCTCTAACCGCCGCAACGAAACGTCGTTATCAGACGTTTTCAGTT
>X_11465413_11465581
ATGTTTGGCAAATAGCAATATATCTCTGCAGGGGAGTGCGTCTCGTCGTCAAGCGCCTCT
CTCCGCTTCTATCGAAGTACCGCGTTCGTGCGCTTTCTGCAGTTAGTCGTCTATTCCACG
CTGGTGTCCGCCGGGCATTCTTCCATTCCCAGATCTGACAAATCTGCAA
>X_11484516_11484574
AGCATTTAGCGCTTTCGGCTTCAGATTTCTAATCGCTGTTTCTTTACTGCTTTGCCCTT
>X_11556225_11556310
GTTAAACTGGAGTTTCCAGGTGTTTTTCCAACTGTCATAAATGACACATTCATGAATGAA
ACATTTTTCATTCCGTCTTCTGTTTC
>X_11574282_11574354
CTCTTCCAATTCACACTGATTTACACACTCACTCCCTCTCTGTCCTCCCTCGCACAATTG
TGCTCCCACCTTG
>X_11595106_11595165
AAAACATCAGTGGCGTTCTTTTGCAAACAGTCGGAAAACATTTGCATCAAGTTGATCTAT
>X_11643751_11643813
CCCATCTTCTTCTCATTCCATGTTGGCTCTAATTATATCCAATAGGTCCTTCTCTTTTTC
TCC
>X_11661687_11661747
TGATGGCGTGTTCACTAGGTTGTGTGAATGATGTAATATGATAAGAGTGTTTCGTGCACT
T
>X_11665615_11665749
CAACGTTTCGGCAGGTTCAAAATAGCACTTCTCCCTCTTCTTCTTCCCATCGCCTCCTCG
CATTTGCTTGATAGACATCGCTAGTGATTTTTCACTGGCAGATGACAATAAAAAACTTGT
CCACCTTTTACTTTT
>X_11673315_11673371
GGGCAGATGTGCATCATATTGAATGATGGATTGTATCGGTAGGTAGGCGTGTACATT
>X_11725785_11725846
CGGATACTTTGATGAATCGAAAGGCCGGCTTGTGTTGTGGGTGGCAACCAACTAGTACTA
TG
>X_11758993_11759039
GGGGTCTCTATGTTTTGTCATGTTTGTTTGCGATTTACGTGTGTTGC
>X_11814636_11814690
GTTGGTTGCGGAAAGACGAGTCAGTGACGGAAAATGAAGGAGTTTCGGGTGCGCG
>X_11814993_11815087
GGACCAGATACCTGTCAATGTTTGTGGAGGAGGGCAACAGCAACGACACAGAGGCCACGC
TTGTCGAGCCACTTGTTCTAGAAGAACGAGGTAAA
>X_11816239_11816354
CAGCAAAAATTTCATAATTTTTGCTCATTGTGTGAGTGTGTGAAACGTGTGAGCGACACG
CCACATGGAAGCTGGTTCCAGTGCCTGTTGACATTGGGTCAATATACAAATACATT
>X_11818005_11818088
ATGCCGTTTTGCTTATGCTTCACATAATTTGGAAGCGTTTCAAGTGAATAGATGAGAGGA
GCATATGATGAGAGGATGGTGTCC
>X_11822409_11822457
GAAATCCGAACTTTATGCATGCGGAAATCAAGGAGGCAAATAACAAACA
>X_11965759_11965828
GAGAAAGATAACATCAAAGTGGTGAAACAGTCAAAAAAGATAGGACTTGCGAGAGTACGG
ACGACGCAGA
>X_12011532_12011600
GAGAAAGGACGGTGTAATCGGTAAAGAAAACAAACCATTTAGTTTTGAGTATACACGAAA
AGTGAAAGC
>X_12025153_12025226
GCATGGTTGCTAAGCACTTCCGTTTCTTTTTCACACCCATCCGAGACGATGTCGTCACAG
GAACTTTTTTGTTG
>X_12034675_12034728
ACCATGAATATTTGAGAAAGTCATGCGATCATTGTCAGCGACCGTTTATAATGA
>X_12036019_12036188
TGCCGGTTTAGAACAAAACAAATTATAAATTCGCACATTTAGTTGGTATGTGGGAGGCAG
TGCGCGAAACAGAAGGCCGACGCTCACTCAATTGGTTTGGAAAGGGTATTAGAGACTGAC
TGGTGAAGAACGGAGATTCATTTTCCATTCATGTGTCAATTTGAGGAGCC
>X_12050306_12050360
TTTCCAATTTAAACGGATACTCTCAATCTGACACATTTATAGTGGGAAACAAACT
>X_12052308_12052381
AAGTTTCTCTTTTTCCGACATGGTTAGTGTCGGAGGTCCTAATGAGAGAGGTGACGGAAG
CCGACTGGTTTTGA
>X_12054224_12054316
AATTGAATAAGGCCGACCAGACTTGTCGGCACCCTTTTTGCCGCCTTTTTCGTGAAAAGA
AGAACAAAGCCTATAAAAGTGCCCGTGAACGGT
>X_12059911_12059945
CAAATAATTAGACCAAAAAGGTTCTTGAGAGCATC
>X_12061382_12061440
GGAGGAGGTGAACAAGGTAATTAATCAAGGTTTAATGGCTATGGGAAACTAAAGATAGA
>X_12062943_12062975
GTGTTGCCATTTGTTAATCTGTCACCTTTGTTT
>X_12063936_12063994
GACAATAATTTACTATTCTTATGCACTTGTGAATGAAGCGCGCAATTCATCCGGACAAT
>X_12104764_12104797
CTTTGTTTCTCTAACTCATGTGATAACGTTGCCA
>X_12175223_12175253
ATATAAAACAGATAAACACAAAAGGTCCATT
>X_12187752_12187798
GAGCAAGAAAACCAATATGTTACGTGAAACCGCGAGAAGTTGAGCCT
>X_12191580_12191655
CTGTTACATATTTATCATATTATTGTTTGTCGTTGGATCATTATCTTCAATACAAGACAG
CAGACAGTTCGGTGCG
>X_12191804_12191858
AATACAGCCGGGAGAGGGTCATTCGAGGTTAAGATGACGCTATTTACATTGCCTG
>X_12245168_12245204
AAAAATCGTGTCAATTGAATTATGTGGTGCCGGTGGC
>X_12251180_12251241
CCGACTCGTATTCAAATGTAATTTTTCATTCTTCTCAAACACTGATGACCTCCGCCATAG
GG
>X_12252544_12252638
TGCCAATCCACTCTCAAAACACACCCTTTCTCAAGTGCCCCCCTTCTACGCTTTTGCGTT
CTTTTAATCCAACTTGTCAGATTGAAATGTGATCC
>X_12252737_12252814
TTTCAATTCAATTTTCCACTTGCCTTCATCTCGGCTGTTCGTCTGTTCACCGCAGGTGGT
CCAGCTGGCATATTTATT
>X_12271947_12271985
TTTGTTCGACATCACAGATGGCAACCATTTTTGGAACAC
>X_12414180_12414246
GATTTGATCGTTAGGAGGAGATATAATGTCAATAAATGATTGCAAGAGAGATTCATGTTT
TATCAAC
>X_12414585_12414622
TGTATTTGTCATTTAGCAAACATTCCTGAATTTGCCGG
>X_12415878_12416021
GTAGAAAGTGGATGTTATCTCTCCCAGTCTCCAGAGATACACAGTTTTATGAGTGTCGGT
TGGGTGAGTTTGCAAGATAAACACGATGAACACCTGTTTCTATGATGCACGGACGATGCA
AAACAATTCATTGGATGATACAGC
>X_12467512_12467727
ATAAAGATAAGTCTCAAGATAGGTTGGTAATCGCTAAAGTGGTTGTGTGGATAAGAGTAG
CAAAATGGCAGGAAGAGCACTTTGCGCGCACACACTGTACTCATTGTTCTGGATAAAATT
CTCTCGTTGTTTGCCGTCGGATGTCTGCCTCTCTGCATTGAGCCGGCTTCTTCACTATCT
TTAGTTAACCTAAAATGCCGTTTCTTTTCTCGTATC
>X_12559810_12559862
GATTCTGATTGACTGGTGACTGGATAACTAGGTTAGTTCAATTTCTGCTGATC
>X_12562491_12562558
CACGAGAAAAGGGTAAGAATCTGGGACGAGAAGGGTGAATAAAACATGAAACTCTTGCCT
TCTCTTTC
>X_12569714_12569795
TTCTTCTTCCTTTTTATTATGCATGTATGTATATATTCGACTCGTACTTCTCACATGTGC
GCGTCATTAGTGTATTGAGAAA
>X_12571091_12571146
AGGACTAATGCCGAGAACAGGAAACACGACTCCCACGAGTATACCTACTACGGTGT
>X_12655313_12655354
TGACCCCCAGGCGCGGAGGGGGCACGCGGACTGGCACCGCCC
>X_12670392_12670425
CACCACACCAATATTACATTCGGACCGCACAGAG
>X_12677355_12677471
TGGATCCGTACAAAAAACCAGAAAATTGTAACATTAGACACCCCGGGCCGCATCTTTCTC
CCCAACTGACCATCCAATTTATGAATGCAATCATGGCTTGCGCAACGCTCAACGCTT
>X_12818580_12818647
GTAAACGAGGTCACCCACGATTTGAGTAACTAAACTGATCCTGAACAAACACCAATACTC
TGCCACCC
>X_12822016_12822055
TAGCTGATGGGTTTGGCAGCCGCAGAACGCGATGTCTCCC
>X_12822084_12822221
GCTCCTAAAAAGTGCTCTCGGTCAAACACACTCACACATATATACAACTTCCACCCCATA
GAAGACTTGGTAGCCGCCAATTCACTCTTGGTGTTGCATGTCATGCATTCGAGAACTTGT
GTTCACTAGAGACTTCTT
>X_12823505_12823553
TGCGTCAGTCAGTAGAACTTGAAGATAAGATAAAAGATAACTACTTCAG
>X_12825249_12825346
TCGGAGCATTTCTCAAACGAACACACATACACACAATACGCACGCGACAGCTGATAGCCA
CAAACTAGAGCAAATATAACAAATTTCGTGAAGGTGGA
>X_12826750_12826811
TAGTGTCAGTTTTGTGGCTTAAACGACTACAAAATATGATTGATAGAACGATGTTCGTCT
TT
>X_12829149_12829211
AGGACTATACATCGTTCAGGAAGTCAAACATTTGTTCAGTGTCTGTCTCATAGTACTCTT
TTT
>X_12838005_12838062
GAGATGCTCAAACTTGTGTAATACAACATGAAATGTGTAAAGAGCAAAATGAAGATGG
>X_12843172_12843244
AGTGGGTGGAGACGCCGAGGAGAGAAACCGACTATGGTAGACCGGTCTCGCCCTTCCATT
TGACTGTCATCAT
>X_12876271_12876325
AGGTCTGCTAAAACTGTGATGACGGAAAGGTTTTGTTTGAGCTTTAACAAACCTC
>X_12902272_12902356
ACGGTCAGGCATCCAGGCAAACGACTACGCCGAATCTCGTCGCCCACGGACCAATTGCTA
TTAAGACAAGCATCTGCGCATTCAT
>X_12904390_12904422
TGTTTGCAAACTGTAAAATGTGCCTTGGCGACT
>X_13001121_13001175
GGCAAAACAAAAACCGGTGGACCTTAACAAAAAGTAAATACACGGTTTCTATTCC
>X_13001405_13001435
AAATGGCACCATCTGTTGCACAAGATGAAAG
>X_13014434_13014573
GATCAAAGAAAGAAAATGAGAGGTACCCCCACCCTCACACGCACCGACGATTCTGCAGTT
TTTCAACTTGCGCAGACATCATTCTGAAAGAAGGAGATGAAGACACACTACACGCATAAA
AAATCGAGAGAAGCAGTTAG
>X_13108766_13108827
AAACACGTTTCAAACCTAAAGCTGAACATAGTCCAATAATGATTTGTAAAATAATGCCAC
CC
>X_13124421_13124523
CACACTCGCTTTCTTGTCAATCATTATGTCGAAACCGGTTGAATTTGAATAATCGGATCG
GTCGGACTCCTCTTGGTTTGTCAACTCGTGTTCGACACATCAT
>X_13196061_13196125
AGCGTTACAGAACTTTTCAAGTTGATGGAATGTTTCAATATGAGTGAACGAGGTGGGCCC
AAAAC
>X_13196213_13196278
CACAACTCTACCGCCTTTTGACTGAGTGACAAGTCAAGAGTAGCCATCTCAGTAGTAGTC
CTTTCC
>X_13196284_13196320
TCCCCACCCATCCATCCACCGGACTCCTCCCTGTCCA
>X_13198157_13198258
CAAAGTAGCTCGGCTCTATGTAGTCTTTGCCGCAAGAGAGCATCTCGTCAATTCGCCCCT
TGGGGACACTTTTCGATAACTGAATCCGCTTCTTGTCTATTG
>X_13200313_13200375
GAAGTTCCGCCAAACTGAGTGACGGCTCAGATAACGCGACAGAAGCAGGTGTTTCCTGCT
TTT
>X_13355165_13355200
TGTCTGACACGCTTGCAGTATCTGACGAAATCATCC
>X_13377457_13377550
GCATATCTCCTCCGGGTGCAGTTTACATGAGTAAAAGTCAAGAGTGAATTTTTCAAAAGT
CACGGAAAACAACAAGTTTGGCACCCACTTTGCT
>X_13377995_13378044
AAGTGCACACCTCAAAACGGATGCAATTGAGACATAAACACAAATTTCCG
>X_13539747_13539825
AACAAGTTCAATCAAAAATCAATGGTTCAAAGATAGGATCAATGTGAAGATCAAATCATC
CAATTGGTTGTTCTCTATG
>X_13557490_13557557
GAGAAGGAAAATAAAAAAGGACGAATCACAACAATGTCGTCAATGGAAAGGTTTTATGAG
CCGCGGAG
>X_13561515_13561629
TCAAGTTCGGCAACGAGATCAAAAGGGTCTTGGGAAGAAGAAAAGGAGGTCTAGGAGGAG
GTAGGAGCAGATTCTTGTGCAATTTGAGGGCTTCCGGCAATTTGTGATACTTGTG
>X_13571094_13571212
TTTAGTTGGTAAATTAAGAAGAATGAACAATGAGGCAGACACAAAACCGCCGCGCGGACT
GGCAAAGGAGGGATTGGAAGCTCAAATTTCGTTGCGTTGTCTTCATTCAAATCTCACCC
>X_13577008_13577061
TAAATGGATTGTACAAAGTGGTGAGACGATGCAGTATATTAGAGAAGGTCTTAT
>X_13632147_13632177
CCGCCCACATTACGTTTCTTTCGAACCTCTT
>X_13634205_13634280
TTTTCAATAGCCATTGTAATCAAATTTTTGGAAGAGTAAGTGAAGAAGTAGAGAGCGCAG
AGGTTAACCTATTCTT
>X_13638474_13638514
TCTTGTAAAATTGATGATAACACGGACGGATTGACGTAATC
>X_13657877_13657952
ATGAACTTGTAATAATTATACGGTAAAGCGGACGATGGTTAGCACCATCATAATTGAGTG
GTTAATCTATTGTACG
>X_13668777_13668845
AGAGAGCACGGAGAAAATGAAATGAGGCAAGGAATACCAACAAACCAATTAGAACAGTGT
CCTAATGCT
>X_13824637_13824679
ACAAAAAATATTGAAACGTTCACACGATATAATGTAAATTGAT
>X_13873319_13873379
AAGAGAGAGGAGAGAGTGCGCTAGACAAATTGTGGAATGCGTGATGTGATGACAACTGTT
C
>X_13873648_13873710
CTACCACAGAGAGACAGGAAGATGAAAAATTATTGATATATTTGACGAGTTGAAAAATAA
ATA
>X_13883938_13883979
ACGCATAAATGCACAATTAGGCTACTGTAGATATACTTGTGT
>X_13885475_13885555
AAGACTTTGTACTACATAAATGTGCGATGGGCCGGAGGCAAATTGGATTCGATGAGATGG
TATATGGACAATTTGTACATT
>X_14028710_14028756
TCCCATTAGTTCCTTCTAAACTCCACCTCGTAACTCATCTGTATCCC
>X_14030056_14030113
TTCAGATTTTTATCGTTGTCGTCAATTTGATGAATCTTTTTCATATCTGATTTCATCA
>X_14039438_14039503
TCTCTGGTACCTATCAATTATACATTAAGTCAATTTCTGCAGCTCTTGTGTTTTGATGAA
AAGAAA
>X_14039702_14039808
TGGTGTCTTCCAGTGATATGGCAGGAGGATAGTAAAGAAAGGCGCCCAGCCCAACAGCCA
CGAAAAAGATTGAAAAGAGAACGATGAGCAATCAGAGGAAGTGTGTG
>X_14040778_14040875
AGAAGCAAAAGGAGACAGAACATAATAAGCGATTATGACCTCGTCAGTTGTTTATGTGGT
AGTGGCTCAGTGCCCTCACCCACTTCCTTTCCAACTTT
>X_14042738_14042779
AAATGTTAATGTTATCATTTGCCTTTTTGTTTAACAATAAAT
>X_14044366_14044555
CACAACTCATCGGGGCGGCATTGCAGCACACCCAGTTGCCGCCGGAGAGCCCTGCCGGCC
TGTCACTTATGATTTGACAATTTCGCATCTTTCGACGCGTCCGCTCTTCCGCTATAATTA
TCGGCTTGGGCACGGGTCCTCTCTCGGACGTATGCCCCCAGGGCGCCAGAGTTGATGAAG
AAGATGGAAA
>X_14044564_14044619
GGGACTGACTTGCTTTCGTCACAATGTCATGTCGCGTTGATTATGACGCCGCCACC
>X_14046502_14046569
TCTGGAAATGAAATTTCGTATGGACTCTTGAACGTTTTTCAAGTAGCTAATCAACGACGT
CTTCTTGT
>X_14048901_14048999
CTCTCAACACATCTTCAATCTTTATATTCCTATTTGAAAACGTCTCCAGGGAACCTCGCT
CATCGGTCTCCCAACCAACCAATTTCCAGTTTTGTTCGG
>X_14068793_14068871
AATGTGTGACTGATTTGGTTAGTGGTGGTGAACAACTGGTTATTGACGTTTTCCGTTAAC
CTTTCTGATGCTTTATCTT
>X_14332064_14332124
GACTGTTTGAAAAGCTCTAAAACATGAAAATATGCATGTGTACATATTGAATCTCGTCTA
A
>X_14549666_14549725
TCTGCAGAAATCTGCCTTTGTCTGCGCTGAGGTCCTCTCATGAAATGTCATAAGTACTGT
>X_14557476_14557696
TGTTCTATTGATCTCTGAACATTAACCGCTCGCTTGGAAGAGACCTCCCTCCTTTCCTCG
TTTTCCCAGTCTTTTTACAATTGGTCTTCTTCTCCTTTCTCTTCCATCGTGCCCCGCTTT
TATCTCTGAAGAAGATGGAGAAAAAGCTTCTACTCTTTCCCCTCTTCTAACCCCTTAAAA
TATTCTCCGCCTATGGGTCCGTCGCACAAACCACACCCCAT
>X_14581341_14581409
GTCGCGACTAGCACAGCACCACCGGTATATTTCGTCCGCGAAGGACACGAACTGATCTAA
TTTCTCCCC
>X_14594923_14594968
CCCGTGAGCAGATCGTTTTTCAGTTTGTTTGCTCAGTAGCTGTTCT
>X_14599259_14599379
CAGAAACGCCATAAACAAGATAGACTCTGTGCGAATCGGGCAAAGAAAAATAGCCCGCAG
GGAAAACCGTCCGAAAAAAGATGCTTACCAGAAATAATCTCAAGTTCAAAACATAAAAAG
A
>X_14638402_14638447
GCGCACCATTGCCTCTGCTTCAATTACCAATTACTGACAATGAATT
>X_14647583_14647636
ATTTCCCTACAGGCTAGTGTTTCAAAGTTGAAGAAATGGCAATGTCAAAAATAT
>X_14649186_14649252
CCATCCCATCTGTTCTTTTTCCTGCCGCCACCCACCGCAACCAGAAATTGCGACATTTTT
ATTTGTG
>X_14649268_14649538
AGAAGGAGGAGACGATGTAATACTCAATTTTCAAATGAGGCACATTCAATAACCAGCGTT
GCTTCACTGATTCGATTATGTCGCCAGCGGTCAGCAATCACGGTCCCAGTGGGGCGATGG
GGAGGGCATACTGCTAAAGCTTATTATGCAAATCAGGTCTAGGCAATTCTTTCAATGGAC
TCATTCAATAACCACAGCATTTCCCTCACGCTCAACAAATCTTTGGCGAATGAAAATGTA
ATGCTCAACCCCAAAACCTAGGTTGACTAAC
>X_14649547_14649616
AGAGAGAAGCAAAGAGAAAGAGCACTTTTCATTTGATACACTTTTCAAAATGTTTTTAAA
TGGATGTTGG
>X_14651500_14651607
CGCCACCCCTCCCCGTCCTTTTTATCTAACTTTATTCTTGCTAGTCTGGCAAGCGTAAAT
TGCGATTTACTCGGTGAAGAATCATGTATTCACGGCTTGCTGCATCAA
>X_14651665_14651800
ATTTGTTATTTATTCTAACTGCTCCAAGTACAAATCCTCGTGTTCAGTTCCCATAATCAA
ACTGTGTGTATGTGCTGCAGAGATGTTTCATTCATGAATTTCTTCCGTTTTTGTGCGTAG
TTAAGCTTCTTCTACT
>X_14671529_14671617
CCATTATCGAAACTTACGCCGAGTAGGTTATGTACAGTGAGAATCGTTTAGTGTTCTCGG
ATGAATGAACACAGACGTACAGTAAACAC
>X_14684397_14684444
TTCACGTAGTTTTTGTTTTCATCTCGACAAATATATAGTGTAAAGTCA
>X_14693121_14693219
AGACGCGTGCTATATTATGCGTGTCCTCCCTCGTCTCAGTGGCCAACAAGAGGCGGCGCA
CAAATAGACGAGAGACAGTAGCGGAGCCAAAATGAGTTG
>X_14694607_14694698
AAAGACAAAGCTGGCGGATCCGAGGTCCAGCACGCTTGAAAATGGTTCCTTTCTACAATG
TAAATTTGCGATAACTTCGTTTTCGGCCCCTC
>X_14773116_14773185
GGATGATTGATGAAATCCTTCACTTGACTTTTCTGTGTGTCATACAACTATTTTCTGTAA
TATTTTTGGT
>X_14797625_14797713
AAAAAATGGAAATGCAAGACCTACATTCATAGTTATTATTTATCTTTCTCTAAGAGATTA
TGTCGGACTTCCATTGATATATTGCATTT
>X_14843006_14843084
ACCAAAACCGCAACCATAAGGGCGTGGGCGGTTGTCTCTGTGTGTTTGTTTGTGCATACC
ATTGAGAGGAGTTTACTTC
>X_14861980_14862121
CCATCATACCGGAAATTGTCACATAATTGTATATGCAATATTGTGAACCCCCCTTTTCCC
GTCCCGTGTAATGAGCCCACCACATGTCAAAGTTTGATATGCGCCGCAATATGGGCCGAT
ATAAACTAAATATCAAATGACT
>X_14874302_14874353
GTAATTAGATGTAATTGAGTCTATTGAATGTTTCGCGCCTTGGTAACCTTGA
>X_14874542_14874654
AATCTAGAACAAACGCATCAAGGTACTCATCGTTGTCTATTCAAGTACACTTTTGAGTCA
AGAGTGTCATTGTGATTGAGTTTCGCAATTCAGATTACTTTAATCATGTGGCG
>X_14920520_14920632
AGCATCTGCTTTCAGTTAACCTGCAACTTCCGGGAATCAAATGTCTGCAAAGTTACACTC
GATGAAATCATTCAGTTTCGTTTCTAGAGTTCCACGTAGTTTGCCATTCCCCC
>X_14949536_14949595
TAGGTGCTTTGTGATTAGGTTATGCTATTTGTAAGTCACACGAAATGACCTAATTTCGCT
>X_14992041_14992102
ACATGTTTCTTAATTTATAATGAGCAGTTGCATTGTGACGAGCAGTAATTAGGCGAGATT
TT
>X_14992260_14992357
AAATTTATGCAAAATGCGAGTCATCATACACGTTCGATGATTCCCCTAGGAAAGGCAATT
CATCAACGGAAATGATCTCCAGTCATCATTTCTTAGCA
>X_15000553_15000690
TTCCTGGCACTTGTTCGCCACTTTCACCCAAAGTTCAAGTTTTATATGACAAACAATTTG
ATGATGGGTTGGGTTACGTTGACGCATGCAAAAAAGGGAAAATGAATCCAGATAATTATT
CGGTTTTCTTTTCAGTTT
>X_15016336_15016419
GACAACAACTACACGTCCGTTGTCGCAAAATATTCAGTGAAAAAGACATGATAGAGTGAA
GAAGGAAAAGAAGAAGCTTTCACA
>X_15034761_15034835
AATGAATAACTGATCTCACCTTGCTCGCTTCTTTTTATCATCCAATTAATCCCCTCTATT
AATCTCTTCAATTCA
>X_15127555_15127671
GATGTGGAGGAGCTGGTACTGATACTGACGGTCTCACTATTGCTAGCCGAACTATCGACG
AAGCGAAGACGGCGACCCGCAAGATTCGGCGCGAAGGACAGTTTGAATCACTAGGAT
>X_15128191_15128259
GCGGTTCCCTTTTTCCCTTCACAGAGAAGACGAAGATGATTATCATTCAATTTGAATGTG
ACTATGTTG
>X_15131660_15131814
GAACTGTACCTTATACTTGCCAAGGCGTGCAGCAAACCTGTGCCAGGAAGCTTGTCCGGC
GTGCATTTCAGCAGGCACCACTACCGAGCATTTCCCGAGCTTCTCCAATTCTTCAGCAAA
TACTCATTTATGTGTCAGTCAGTATGCCAGAATAT
>X_15134486_15134593
AAACAAACCTTAGCTGGCCGAAACATTTGTGCTGGCAGAGATAGTCATTGAATGAGTTCA
ATACGATATTCAGCTTTTTTCACTCATTTCTACAAAATTTAAGCATAT
>X_15135689_15135730
AGCAAGGTGGCAAAATAAAGGTAAATAGGCGAACTTCCGCGC
>X_15136406_15136497
AAACTAACCTCCTCGACTGAAGAAACTTCAGATTGCAGTTGAGATTCAGAACAAGAGTCA
ATGACCCACATAGTGGCTCATATTGACTTCAA
>X_15142470_15142521
CTCGTGTGTCGTCTCCGCTCTGTTGTCTCTTTTTTGCTGTGCTCAGGGGGCA
>X_15145711_15145825
TAGTAGTAATAGTTAATCACGTATGACGAAAAACAAATAAATAGTGAAGAGAACCATTTG
CGATTTGGTGTCGAATTTCATCAATTTCCTCTTCCTTCTGCCTTTTTGGAAGAAG
>X_15152401_15152543
AATAAAGGTGGATAGATTATAAGGTTTGTTGAACCTACACCACACCCCGACGAACCCATA
AACCGCGCCGTCGGCAAAAGCTCGACGAGCGCCGCCTCCTCCTGACTGGTTCCGCCAAAT
TTGACTTGACGTTGTAAAATGGG
>X_15153753_15153850
ATATTCCCAAGGACATGCACGTCTAATCCTGAACTCGTCCTACTAAACCGTTTTGAAAAA
TGAGTAAAACAAGAGGGTCTGTCGTTAAAACGATGCCG
>X_15222245_15222323
GGCTTGTAAGTACTATTGTTGCATTAGTATACAGTAAGTCACCACGCTTCGTCGGGCATT
TATGAAATTAATATGTCAG
>X_15223816_15223912
CTCTTCATTCCGCCATTCGGTGACAGCGGATCATAAAAAATAAATGGATTTTTTGCGGGA
CACAAAACCCTCCCATCGAACATCTTGACACTGATGG
>X_15268701_15268746
TTTGATACAGTAGGTCTCTTCACCCGCAGAAGCGACGTTTGAGAAT
>X_15284024_15284080
CCAGACATCTGAGACAACACAACTGGTTTCAAAACTTGGCACTTCTCCAAAATAAGA
>X_15284098_15284153
TAGCAACTAGGTGGTCTTACCTGTTCGTCTTATTCCTGCCACTCAAGTCATACATA
>X_15303036_15303065
CCGATTTTTCGCGTCATCAAACCTCAAAAG
>X_15305695_15305793
AAGGTAAGAAATAGCGATGACCTTCGTTTTCATTTTCCGGGATGCATCTGTTCTGAATTG
CTGCATCCTTTTCGGATTCATCTTTGTTTTGCCTCCCAC
>X_15380468_15380505
GCTTGACATCAATTTTACACGCACTTTTACGCAACGCC
>X_15387597_15387657
AATTTGATAACAAGTTACATGTGATTACACACTGGTCGCCAACTTTCCGAACAGTTGACT
A
>X_15387780_15387875
CAACACGATCATCACTAAATGCAGGTTTAAAACACCAGAAATCATTTTATTTTCGTTCCG
CGTCACATTTATTTTTGCATTTTCCCTGGGTAATGA
>X_15405814_15405883
GGTTATAAAGCGAGGGACACGACACAACCGTAAATCGTTTTATGATTCGCTGCCTATCAA
CCGCCATATA
>X_15407538_15407626
CTACCACTGCGAAATTTTACTACCGTTATGGCCGTGGAGGCTCTTTTGATGTGCAGCCGA
CAAGTACGCGCATATATTGGCGATACGAA
>X_15407666_15407751
AAAAAGATTCTACCTGCTGTCAGTTATTATCCAAACCACATGTCACTTTGTTTTCACAAC
TCGTTACAACCACCTTTTTGTGTTCT
>X_15461626_15461675
GTGTGCGCGAATCGAACCTAAATTAGTTTTGTTATAATACTCACGCCCCG
>X_15508499_15508546
AGGAACTAGTTTCTTTCACTTCATCCGCTTGTTACATCTTGAATACCG
>X_15514485_15514568
TGTTGATAATCTGCTCAAGTGGCGACTGATGGTGGGCCCCGTGGCGCCTGTGCTCTGCAC
AACTTGCTATTTTAGGATTAGTCT
>X_15536659_15536702
AACACGTCACTTGATGCAATCATATCCAGGAATAGGATATGTGT
>X_15540392_15540468
ACAGTTTCTTTTCATCTCGTAGAATGTTTGCAAAAAGCAAATAAACATTCTATAAGTTAC
TCGTGGATCAGATGCGA
>X_15563562_15563666
TTCTTTCTTTCTGCCCGTTGATTTATTCACTGCCTACAATTTCTCATCCAGTTTGGAGGG
CAAGCTGCTTCCTAGTGAGAGCTCCGATTTCCACAAGTGCGTGCT
>X_15566714_15566744
AGAATATGTACATACGCGAAAAATGTGCGCG
>X_15575522_15575719
CATCCAGCAGTGCCATTTCTCTTCGGCAGCAAGAATGGTGTGTAAAGTGATGACGGCGCA
GTTTCTTCTGGCACAGGAGTAGCACAGCACAACCTCAGCAGTAGTTGGAGCAACCCAGCA
GCAGCATATTTTCGATACTCATCGAGCACTTGCCGTTGTGTTGTGTCATCCGCCAACAAA
TCAGCAAACAACGTTTTT
>X_15627916_15627991
CCCTACGTCATATGTCATTGTCACGTAGTATGTGTAGTGTACGAGGTCACACCTTTGAAA
AATCGCTCCATCGGGA
>X_15634040_15634124
TGTAGCGGATAAAGAACTCTTGAAAATCTTATTTGCTTTTTCTCCTTCTCTTGTCCTACA
TGGACCATGAAACTGACGCATTTAG
>X_15653248_15653304
GCCGTCAATCATGGCATCGGTGCTAATCCAGAAATTGAATGAATGGATGAAATTAGG
>X_15660083_15660161
TTGGCGCCCCCGTCAAAACTTCCCGTTGGGAATTTATAAAACGTGGTGCTCTTTTTGGTG
CTTTTCGGGTTTTCTTTCC
>X_15661178_15661215
CCTTTTACGCGATTAAGATTGAATCAAAACACACGTCA
>X_15664478_15664621
CCAGATTGCTAGTTACATAATTTTATACTTTTGCGGATTAAATATCCATTGGCTTTCTAG
GAGCACATGCCAGGGGCAGCAGGAGGAAGCAAAGAGCCGCTTCTCATGTCTCGTCTATTT
CTGTGCTCTTTTCCTTAAGATTTT
>X_15666208_15666266
TCCCATGTCGCAATCCGTTTTCTTTTCCGAAAACGAAAACGATGTGTCCTTTGTTGGTG
>X_15666271_15666323
GAGTGAGCCATTTGTGGGGCAGAACGCAAATTGGCTCCTCTCTGATTGTGGCG
>X_15707701_15707731
TCCCTGCACCCATTGTGTGCTCATGACTTGT
>X_16029184_16029240
GGATATGCTTGTTTCTGTATGCCCATCTCGCCCATTTCACCTCTATTTTCCCTCATC
>X_16131095_16131153
GCAAACAAAACATGTGTTGTTGAAATTGGCCATTGGCACGTTTCCCAGAGAAACACGAG
>X_16306883_16306953
TTGCTTGCTCAATGAGCCGGTCGTTCGTGTATTTGCCAACATGTCTTTGCAAGACGTCCG
TTATTTTATCA
>X_16437204_16437253
TTTGAATATTTGAGTGTGGGTTTAATCCAATAAAATTATGTCATCCATCT
>X_16530537_16530589
TCATCTGGAGCTCATTATTATTACTCATTGAATTGGCCGTATCCAGATGTCTC
>X_16570147_16570176
AAAAAGTGATGCCACCGGAAACAGAACCCC
>X_16579303_16579359
TTCTGACGTTGTGTTGTTTGCCAGTAGGTCGCGGCACTCATAAAAAAGCTGTTGGAA
>X_16621589_16621696
GGAGGAGGAATGCGCGAGAAAACGGTCGCTTTTGGCAGATCTGCTGACTGACCGTTGCCC
CACCCGAACCTGCACATTTTGTTTTGCCCAACCCCCGCCGAGCATATA
>X_16627092_16627173
GACGCGCATTTTCCAAAGTGTCTCATATACTTATCCGTCAGTCTTCTGGCGCCACGCCAC
ACTATATCTTATGTATACTCTA
>X_16628722_16628797
ACCACTTTTGTTCTTGTTTGTTGTTCCGCCCGCGCCATATACTGTGTCCTTTTAAATGAC
TCAAGCATTGTCCTCC
>X_16983781_16983843
CTCATCCAATATTCTCGACATGCGATTGTTAAGAAATTTATGAGTATCTTCAGTGACTTG
TCC
>X_16996607_16996666
GATTGAATTTCATTTATTTGCTCATGTTTGCGGTCACATTTGTCGTCGGGACAATTATAG
>X_16996686_16996743
AGCAGCAAGTTCTTGAGAAATGCGCCAAGTGCTCATCGACATATGAGACTGTGCGTGT
>X_17020710_17020744
AATGCTTTCACAAAGAAGACCTGTTGATGAGTCAA
>X_17201753_17201826
TCTTTCGAGTGGTCATGGCCGGGCGGCAAGTTGAAAAGACATTGGAATTCTCACTTGTGT
GTGCGGAAGTTAGT
>X_17327287_17327323
GCTTCACTTAAGACCTCTTAAAACATAAACACAATAG
>I_809296_809360
TTCATTATTTCATACACCTGTTACCACTTAATTCGCCTATTATCCTCCTCATTACCTTCA
TTTTT
>I_812208_812244
AATCCACTTGTACCTCTAATTACGGTCAACAAGTTTG
>I_816072_816121
TGCTCATCTCGAGCTGCCAATCTTGCACATTAAGCAATTGGCTCATTGGC
>I_1837233_1837271
GATGAATTCACATACAAATGACTAATGGACATGAGTTGT
>I_2741061_2741105
ATTCTTTCCACTCAACAATCGAATTATGTATTCTGAAAACGCTTC
>I_2741134_2741177
AGGAACATCATCTTCAAAATTCCATTATCCACTCGAACGAGCGC
>I_3105188_3105234
TCTAAACAATGCACTAATGCGTTATGGCACATAGTAAATGAAGTGAA
>I_4029516_4029568
GGTCACATTGCACTGCAGTTTATCACCAAGTTCAATCTGCTAATCGACTTTTT
>I_4860814_4860853
GAGAGTGTCAAGTTGACCATAAACCTATGAAACAGGAAGC
>I_4862058_4862120
GCCTCTTCCTCTTTTTCATTCAAAATGGGATTTGAAAATGAGCAAATTGAGCTGGAGCCC
TCC
>I_4864049_4864095
GTGTTGTTCACTAATCTAATCTGTGCTATCCGTCCGTCCGTCCGTCC
>I_5212794_5212852
TTTTGAAATAACCGGTTCGATTGCGCGACGACCTCACATTCAAGCCACTTAACCTCTTG
>I_5485908_5486029
GGCTTGAAAAATCGAAAAGAAGTTTAGGAATTGAAGAGAAAAACTGCTATTTCCTCGTTT
CACTACGAGACCTGAGCGCGTCAAAGGCGCATGACTACGGTAACACTCGTTTCAGCTGTG
TC
>I_5789219_5789265
ATCTGCGTGTGTCTTTCCCTCAAAACAACCGCGAAACACCCATCATC
>I_6007665_6007718
TTTGAATTTGTTTAAAAGATTGTCCAATGTTGACTGACCGATTGGATGACAGTT
>I_6271780_6271817
ATAACCTAGATTTTTGATACATTTTTATTATCGATAAC
>I_6296802_6296894
AGAAGGACCTTGAGAATATAATTGTTTATACTAAAAAGTCACGAGCAGCCACAGAAAATA
TCCTTTTTTGAAGTAATTGGTCATCAATTTCTG
>I_6543501_6543570
CACTCGAAATGATGACCGGATAATAGATGACCGGTGTGTCAACATGAAACAAAACAAGAG
CACTTGAAAT
>I_6789690_6789745
AAAGTTTGCACTGAGAAACAGACACTTTGTATTTGACCAGTGTAATAGTGCGCCAA
>I_6835265_6835297
GGATTGATGAGGTCATGAATAAATTGATCATCT
>I_7033572_7033619
GTTTGACATGCTATGGATAAATGTTAGATAATGAGTATAAAGTGACGA
>I_7048790_7048825
TCATAAAATCGAATTTATGATCGAACACAAAAGAAG
>I_7048892_7048930
CTCGAAACTCGATCATTTATTATAGTGTTTTTGTGTAAT
>I_7450576_7450630
AAGAAGAAGACCAAATGAAATTGGAGACTTTTGAAAGCTTTTAACGAATTTTTGA
>I_7799089_7799125
AAAGTTCGGCTTGTAGTCAGTCAAGTATGTCGTCAGG
>I_7800847_7800891
CGGCTCTTGAGAACACTTGTCACGCTTAACACTTGCTCTTTTCCT
>I_7920636_7920701
CGGGAGCACAATGAGAGAAACACCGGAACGCATGAAAAGCTTAGCCGAAATGTCAAACAG
GGCGAC
>I_8395149_8395203
ATGAATAATTCGACAGAGCAAAGACGTACTTCGGAATTTGAACTAACGAGAGAAT
>I_8570590_8570663
AACACCACAGTGCGAAAGAGAGCAAGAAGACCTTTGCGGGTAATCAGTGATAATCAGCTC
ACGCTGAATCAACA
>I_8693126_8693159
TACTAAATTTGATTAGGTGCCATCTCATTGTGTA
>I_8784221_8784258
GCGAAACGAAATGAATGACATGTCGACAAACAATCGTG
>I_8820759_8820827
GAAGAATGAGCCGAGATATCTGCGATACTCCGAAGAGCAAGAAGGAGCCCATCACACAGA
ATCGGTCCC
>I_9216285_9216320
ATCTCTGGAGGACCATTCAATTCATATTTGACAAAA
>I_9543806_9543842
GTCGTATCTCATTTTCAATTAGGCGTTTACATGGGTC
>I_9553001_9553109
ATGTTGAACATGATGCGCCACCACCACCGCCAGCAGCAAAAATGCAAATGAGAACACATT
AATTTGAGAAAACATATGCCCTCAAAGAAGGAAATTGCTTCAAAATGCG
>I_9555011_9555088
AAACGAAAACACTTCATTATCCAGTTAAGCGATGTCAACAGAAAGAGAAAGACCACTCGG
CGTGTGAACACAGTGTCT
>I_9558922_9559081
TCACTCACAACACTAACACATCTTGCAACTAATCTATCCGGTGTGTGGGTATGTGCGACT
TCTCGTATTAAATCGACTCGAGGCTCCCGATAGGTGTCTGTTCTCAACCACATGTTCGTG
TTTTTCCACGGATGAGGCACACTTGGCCTGATTGATCGTC
>I_9559680_9559814
TCATCATCCGCTAATAATATAATGTGCTCAGCTCGCTTCTTCATAAAGTGTTGATGTGAG
AAGGGTGTTTGTATTGGTTTTGTCATTAACCAAGCCATATGGTTACAATGTGCGAATAAG
TGGAGCAGCTTAGAA
>I_9560694_9560822
TTCTCAATCTCAAGAGTGACTAGTATAGATGCGAAGAAGTCTTCGTCTACGACTTCTTAA
ATATGTAAATCTTCCCACGATCCTTCACAACTCGTGTCGAAGTGTGAGGAGGAAACGGGA
TATATCGTC
>I_9563333_9563367
ACCGACTTGATTACACAGATTAACAGAAAGGAAGA
>I_9563967_9563996
CCATGCCGATAGATTATGTGTGAAATGGCT
>I_9565313_9565347
CGCATTTACATTTTAAACACACGTTAAATGTTTGT
>I_10038441_10038487
AAAATTTGATTTGGGACGCGTTGAAGCGGACAAAAGACTTGTTACTC
>I_10043081_10043338
ATTGAATGAATAATAAAAATAACGAGGAGCGGGGTGGTAAAGAGGAAAAGGAGGCGCCCC
TGAATTGATATGGGGCGAAAAAGAATATGATGAAGAGCATGTTATATGCACTAAACGGCG
CCGTCAGACGCGCCCGCTCACTGCCGTCTCACTGTCGTCTGTCTCTTCGCTCATGGAAGC
CTACAAATCGATGATGGTGTATGCGTGCGTGAGGAGTGAGTGTTGTGAGTGACGGATGAG
TGTTTAGGAGAAATCATT
>I_10045618_10045735
AGAGGTCTCACAATGAAAATGTGGTAATGGTGGTGTTGAGGGACTCCTTTTCCGTGTGAA
GTAAATGGAAAACGATGTAAAAAGCGCGCAATGGAATGGAAAATTGGGGGCGGAGTGC
>I_10045821_10045919
AGAGAAAAAGCGACAGCCCGGAGGCCTCTTTTGCCCCCGCTGGACGTAGTCAGTCACTTT
CCAGTGTGACACTAGAGAGAATGGCCAGTGTCAGCGACA
>I_10397950_10398023
CTTGTGTCATCAGATGGCAAAAACGAGATAGACACAAATTCGATTCCACTTGAAGCACCC
GCAGGGCATGAGAA
>I_10761020_10761050
GGTGAAAGTGAAAGTGTTTGTTTTGGCCTTT
>I_10778917_10778964
TCGTTTAACTGGCCGTTCCTTCCACCGTCTCTTTGCCCAGGCGCCCTC
>I_13017303_13017336
ACATCCGAATGTAATTTGAATAGATTAGCACCTC
>I_14542706_14542800
AATGGATGGCTTATGAAACTATGAGAAAAACGATGAATTGGCTGCTAGGGAATTGGTGGA
CCCAAAGAAGAAAGAGCACAAGTTTTGCATATCAC
>I_14818041_14818091
GGGAATAGGCGATTAGTGTAGAACACATAGTATATGATTGCGCGATTTCTT
>II_4984909_4984957
GTCCGTTTATGATGGTAACCGGAGCGTCGAACACAAACAAATCAAGTGT
>II_5511583_5511637
CGAAGTACTCGTATTTTAAAATAACATTGTGACACCTTTGTAATCGCTTAATTTC
>II_5723766_5723823
CGGTTTGTCAAATAAAATATGAAACCAGAGAGTCTCCCAGAGACACCCATCGATTCTT
>II_5725410_5725444
AGAGGAGAGCACCGATTTAATAGGGCACCTCACTC
>II_5885233_5885279
TTCCGTAAAAGTAACTTGAGCCTTGTTCACATAACAACAAAATGCGG
>II_5886981_5887026
GATGAGTCACTGAAAAACTGTCTTCCCACCTTTGAAAAGACCATCC
>II_5890087_5890143
CACAGGAAGTGAGCACAATTTGAGCAGCTGTGCCAACCTGGCTTCCGTTGGCCCCCA
>II_5947496_5947585
GAAAGAAAGTGGACGAAGGACGAAATTGAAGCCAAATAAGAGAAGAGGTGGAGGAGAATG
GTTTGATTAAATCAAATTCGGATGGACGAC
>II_5948779_5948812
CTTGCGCCCTCTTCCTCCAGTTTTATAGATTTGG
>II_6141772_6141816
GGAATCCCCCCGACACTTTCACGTTTTGTTTCATTCATCTTCTCC
>II_6144075_6144131
GGGGATGTAAATGTGATGCTTTCTGACTGAGACTCTACTGATGAGTCGACATCTTCC
>II_6148306_6148340
CTTCTTGTGCTCATGACACTTTCATGAGATATGAG
>II_6148667_6148742
CGGTAATCAAATTGGCTCGTCGGACAGATTGTGCCCCGCGGGGGATGCGGCTCTTTGAAC
TCTTGAGATGACATCC
>II_6149540_6149590
AAGGAAAGAAGAAGCAGTCCCGAAATCCGATTCATCAATCCCATAATATGC
>II_6149631_6149739
TTCTTGTCGTCAACGACTCTACTGAGTAGTGAATGGAATGGGCATGAAGTAAAAAAGGGG
CAGGCTGAAGAAAAAAGAGAGCGCTGAGAGAGAATCTAAAAGTGGTTTG
>II_6149762_6149831
CGTGAAGCTCCCTAGCTCCGCCCCAAAAGGGAAGCAGTGCCCCCTAGGCCAGTCCATCGT
GGACGGCTCC
>II_6398793_6398876
AGTTAAATCGCTTTGACACCCTATAATTTTCGGATTCTCGCGCATGCGCTAATGGACGCT
CAAAAACATATTGCTTTGACAGAC
>II_6408830_6408968
ATATTTACCCGGTCACTGAAGAGCGGATCTATAGACTATGGGGACCGCCGAAACTTCTTT
TTCGAGTGTTTTGGTGTCATTGGCTGTTTACTCAAAAATGTTAGACAATTAACCTTGAGA
GTGAACTGAGGTGAACTTC
>II_6460861_6460915
TCTCTGTTTGAGATTAATTCTTTCAGGGATTTGTCCCCTCAAAAAGTATTAATCC
>II_6464419_6464482
TCCATTCTCAAAGCCCATTAGTCTCTTGGCCAACACAACTCATGCATTTCAAAATTCGTC
TCGC
>II_6464726_6464797
GTGTTGCAATATCCAAGCTCTTTCTCTAATCCGGAACAAGTCAGTGATGCACTTCTCATG
TGACGATGAGCG
>II_6712539_6712593
AAAGATTAAAAAATTGGGTTACGTTATCATTTTATCATTTATCCCTCTTCTCATT
>II_6828479_6828511
CACACATTGTCACTCCTGTCACTCGACACGTAC
>II_6829246_6829339
TTTCGTCAGCGCGTTGCCTGTGCTTATCTACCGTATTTTCACTTGTCAAACTTCTATAGT
AGAGAGATATGTGTGCGTGTGAGTGAATGTGTCT
>II_6836075_6836138
TTTTTGATCTGAAATTCGAGACAATTGCTTTTTTCTGGCTGGCAAGGAAAGCAAAGTCAA
CAGA
>II_6836257_6836296
TTTTTTGCCGCATTATATGATTTGTTTGTTTGTTTTGAAA
>II_6934824_6934880
GGAAATTCGACACGAGTTGAGCAAACAAACATGAAGAGCGAGGGAAAAGAGTCAGGG
>II_6943814_6943950
GTCTCGTCGTTGCCTCGATTAGGGGGCGGGTACGTCCTCCTCTCACTTCGATCGGCCGGT
CGAGCGAGTCTCAGTCGGCCGTGGCGGTGCGTTGATGCCTGCTTGTGTGGCCGAAAGAGA
CTCATTGGGCCTGCTCC
>II_7156774_7156819
TTGCCTATTTACCCAATGACCTACGAATCGTGTTTCGAATCAAAAA
>II_7200164_7200355
GCATGACGGCAAGGCGAGTACTCGCAGCCACGAAACGTTCCCTGTTGAGCGCGCTAACTG
TGAGCGAAAGTCCCTGGACCACTGGCAGAAAGTGTCACCCTCTAGGTTGGGTACTCTTTG
GAGTTTTAGTCATAGCACAGAGACGCTCCTTAGAACAGCATAGGGCCTACTCTGATCGTC
ATGCTTTTGCAA
>II_7631175_7631312
CTATCGTCTCTGTCTCTTTTTCTCTCTCACTTTGCCCCCTATCATTATAAAGTATATAAC
AAATAATGACACCATCAATCTACAGCATCAATCACCGGAAGTCGCGCTTGCAAACCGCTA
CTAGAAGCCAAAGCACTT
>II_7635415_7635519
GCGAGCGCCTGTGCGCGGCGCGGTACGTGAAATTGTCTGTATACACACGCACGCACACAT
GAGGCACACGCACGCAAACATACGCTACGTCACACGGGGCATACA
>II_7637927_7638037
GTTGATCACCGCGTCATTCAACATGATATCAGACCGGAAATAAGAGGACGGCCCCCGTAG
GCGCAGATCATCTTTGAAGGTGTGTGTGTTCTTCTATCGGATTTGCAAAAA
>II_7640537_7640615
TTCTACCCGCGCCACCTCAAGGGGCTCATATCGGTCACACCTCAAACATGCGCTGCTCTC
GTTTTCTACTCGCTTCACA
>II_7673740_7673779
CTGTATGCACAATGCACACAACTGACAAAACTGTACTCGT
>II_7678516_7678687
TCCCTTTCTGCTACTTCCATTCAATTCGGCGCACACAAAACAGAAGCACTCTCATCCTCA
AACCGGCTTGCCAGTCACCCACGAGCGTACCATCTCTCGGGGGCCACCGCTCCTTCGCCG
CTCGTGTCCTTATTACACTCCGACGCTCACAGTTCTTCACATTTTTCCTCTT
>II_7678715_7678753
AGAAGACGTTGCCAATTTGAATGCGCGACTTCTTGTGTG
>II_7678803_7679019
TGGCCCAAATTGCTTGCCATAACAATTTCGGGCCGTCGCCGACAGCGGTAGCAACGACGC
CATTTGCTTTTTGCTTATCACGAAGTGAAGCAAGAACCGGTTGGCACTTGTCTCAGACAC
CACCATCAAGTGCTTGCTCGTCTTCTCTTTTCGACTGTCAATGTCTTATTCTTTCTTCTT
CCTGCTACTTATGTAGTACAGTATATTGGTTCTACTT
>II_7893957_7894010
GCCACTTTGCATACATTTATTTGCACAGTTTTGCATTTCCGCAAAGTCAATTTC
>II_7921260_7921321
TCTTCGTCTCATACACTATTCTCACTTTTTCTACTGCACACCAAAACTTGATTACTCGTG
GA
>II_8319791_8319827
ACTTTAATTCCAACTTTTGACAATGTCTCGGGTGTCA
>II_8494457_8494496
AGATACCCATCTAAATGGTCACTTTCACTTACACTTTCTT
>II_8676874_8676911
TGCCACAAATCGAACAAATGAACAAACAATAACGGTAT
>II_8717700_8717915
GATGGCTAGTAGATAAGCGGTCTCAAATCGCGCAATCGTCTCTGATTACGTCAAAAACGG
GTTGCCATCATAGCCTAAGGATGCTGGACGATTCGCTTTAAACGATGATTCTCAACGGAC
AAAACACACAATTGAAACGATTTAAATCATCCAACATCAGACGCCGTTATGTGTGAACAT
TAAAAAGCGAAAGCAAAGTGCCCTTCTGGTGTCTGA
>II_8897617_8897652
TTCCGAAATGGAAGTTTCTTTCCGCTTGACGGTTTT
>II_8899243_8899293
GTAATTCGTAATTGGTATGCCAGTGTCATCGTCAGCTTCTAAACGAATTAG
>II_8899967_8900069
TGACCTAACTAACATATTCAACGAGTTATGAATAGGTGCAAGCCGCATTTGTAATAGCTT
ACTCACACACCTTTTCGCGACTATCAATTGTTGTATTTGTCGG
>II_8900538_8900667
TGCCTTCTTGTCGAAACGCATCATTTCACACTATCAAATGACTGCCTTTCCTCTCATTTT
TTGAATGAATTGAGGCCGCGATCGTGCTGCTTTCCAACTGCAGCTGTCTCGAAAATCTGT
CTTCGTTCGT
>II_8901070_8901174
GCTTTCGAAATGGTTTGTAGATGAGAGATGAGGCGACAGTTGTGCAAATAAAGCAGCAGT
CAATTAGCTGCGCAAACTACTTTGAAACTGCCAGTCAAGGAGCTC
>II_8901647_8901695
AGAGATGGGTGGTTTAATTAACACGTTTTCCTGTTTTTTGATGGGTAGA
>II_8902495_8902926
GTCTGAATGTGAAGCCTATGATTAAAAAAGAACGAATTGATGATGGGTCAGAGTCATTCG
TTGCGTGGATGTATATGTGGTCGCCCTGGTGTACACGTTTTATGTGACATCTTGTACTCG
CATTGTTGTTCGCCGCCCCGGGGAAGAAGAAGAAGGGCCTTGAAAACAAATAAGTTTCGG
TAATTCGGTATTGTGTGGAACTGTGTTTGTGCTGCAAAATGGAGTAAACGTCGTCTTCTT
CGGATGAAAAGTCTTGACCGGTTTCAAATATAGACCGATAGGGACCGCCTGGTCATTTCT
TGATTGATTGCCTGATATAGTATGCGAGAAGATGGCCTTTCACCTTATGGGACACTCAAT
GATTTGTGACGCGAACACGTGCTGACAGCTCTTTTCTATCTTGCCGCCTGTTTTGATGCC
CATTGGGAGTTG
>II_8946293_8946472
AAACTTCCGTTCAGAAACCCATTTGATTTCCTTTTTGCCTAAAACCTCTGCGCTTCTTCT
TCCAATACACTAACTTCAACATTCCGTTTAGGCGGTCAAATATGCAAATGTGATACTCTT
CGCCTTTTGGAAACCCCTTTCGAAGCCATTAATCCTGCGCATTGTGACACCAAACGTACG
>II_8960018_8960078
AGCCACCGGAAAGTCAGACATCAGAGCTCGAGGCGGTACAGCACAGACTGGCTTGTTTGC
C
>II_8960436_8960485
TTCACTAAATGATGTCAAGCACTTGTCATAAACCCGTCCGCAAATAGCTC
>II_9028072_9028123
ATCCCATTAACTTATCAATCATTTTAATCACTAAAAATCGGCCAAAAGCCAG
>II_9307077_9307115
GCGTAAATAGTTGAAATAATGATGAAGATTGATGGAGTT
>II_9957630_9957675
GCGGTGAAAGTAACGGATTTCCGATAAGAGCACATCCTTCAGCATC
>II_9965544_9965576
CATAACAACTTCCTGCCCATCATCATCATCATC
>II_9992573_9992614
AAAATCAGATGCGAAACGGAAATTCCGGGTGTAATCCAATAT
>II_9993382_9993422
CAACAAAAAGTCACATCACACTTTATGTGTATTTTTCTTTC
>II_9993432_9993482
CTTCAATCCAGCTGGCAAGTGGCCAAGTGTCAAAACAATAGTAGCCTCTTC
>II_9997121_9997152
AGAGATATGGGGGCAAAAAATGGAGTCACACG
>II_10012582_10012645
TGACCCCTGAACTCTTATGATAGATGATGCAAGAAAGCTGTTCCTCCCACTCATAACTAT
GTGA
>II_10070986_10071054
TCATATGCCAATTGCGGCTTGTTTATCCGCTTCGGTGCGTTTATTTTGTCAACGAGATTA
AAACAGCTT
>II_10071747_10071788
TTGGAACATTATCCAGTTGGATAACGACTAATTTTTCGGAGA
>II_10072477_10072512
AGAAGCACTTCCAAAAACTGTCGGCTTCTCCCTTTT
>II_10072569_10072611
TTCAAACAAATCATCTGTTTCAATGGCTAATCACCGAAAATCG
>II_10073342_10073377
ATGATGTTCGACAAGTTTATATTATTGTTATTATCC
>II_10516493_10516530
GAGACACTTAAAACGTGATTTTTACTATTGTGTTGTTG
>II_10676261_10676291
CTCATCTCATTTGTGAGTAAAATAAGATACC
>II_10676316_10676359
CAGTCTCTAGGGGCTACTGAAGACGTTGAGTGCGATTGCGTAGG
>II_10677375_10677432
CCCGATAATTAGCATAGTAAGAATAGTTAATGCCCTCAAACACGCGAGGTGTTAGAAG
>II_10743617_10743648
GGATGAAAATCGAGACGAGAGTAAGTGGGCGC
>II_10754508_10754556
GAGATTATATATGCAACACGCATTCATCCGCGAAAATTTCTGGAAGAAG
>II_10769105_10769166
CGCCTATCTCTTCAACAACTCGTTTGCCGGCTCATTGCTCTAACTAACACCAACACCAAT
TT
>II_10829812_10829882
GGAAAAGTCACGTTTCGACGAAAGTTGAGTTGAGTGCCCCTTCGAAGAAGTGATGGACGT
CCGTGTCGAAC
>II_10977433_10977464
AAAAACTGTTCAAATTTGCATTAAAATAGGTT
>II_10977486_10977539
TGTTGCGATCACATTTGCATTTGTTTGAGCATGTGGCTTGATATCTGCGCCTCT
>II_10978370_10978520
CACTAGTAATTGGAGGTCATCTGGAAGATGTCGGTCGTCATCTAGGCGCCTTCCCGACAT
GTGTGCTTTATGTGTGCAGGCATACGACGACACCCGATGACCAGCAATTTCTCATTTTTA
TGACACCCGGCCACAAATTTCGATGATTCTT
>II_10982651_10982681
CTAATTCCTCTTTATTTTCTCAAGTGTATCC
>II_10986745_10986780
ATATATGTACATAACACCACAATTATCGCCTCATTT
>II_10987833_10987935
TTACGTCTTCAAGACAAGTGAGCGCCGTATTTGCGGGTCCCTCGAATATTAGGTTACATT
CATTTCGCACCGCGACGCCATCACAAGTGTTTTGCTCAATTTC
>II_10988712_10988835
TCTGTTGACAGGTCTACGACCCATCATATATCAAATAATGCGTCGAGAGGCCTGTGCGCG
CGCATATGCGTTAACACCAGTTTATCGCGCCTTTCGTGCTTGACTCATAGTCAAAAGATT
GCTC
>II_10989794_10989832
TGACCGACGGCACTTTTCAACAATAGGGTCACTTAGGAT
>II_10990620_10990691
CCGACTAAATTAATTACACTTGAGAGACGTCTCGTAATTGGTGAGTAGAGGTCATTAGAT
TCGTCAGCACTC
>II_11008747_11008776
GCCATAATATCGAGGCACTTACGGACCTTT
>II_11062610_11062672
AAGTCAATTCAGAGTGAAATTGAGAAATTATGCGAAACGGAACACCAAGATGGATTGGTT
TTG
>II_11065458_11065509
CGTTTGTTCTCGGCTTAATGAATTAATTATAGGAACACAAGGCAATCGGAAG
>II_11066381_11066416
AGGAACCAAAATTGCACTTCGCGCATGAATAGATGT
>II_11072437_11072483
GGAATAGGAAAGAGCGCATAAAACCCGACATTAATTGTCAGTGATGA
>II_11072594_11072635
AGTAATTGCCATGCTCTCATTCGAATTAATTGACCGTCTCCC
>II_11088262_11088301
TTCGTGCCAATAATTGAATCATTTCGTTTTGCATCACACC
>II_11146862_11146893
CTCTCATTTCCATTTCCGATTCGACTTTACGA
>II_11308020_11308059
AAAACATATGTTTTGATAAAACGGAAACATTCAATTATCT
>II_11791859_11791920
GTCTCCGAAGCGTCTAACTTCCGGTCACGACCCATCGCACACGACCTCGTGTCACTTCTT
CT
>II_11792263_11792353
TTCCTCTCCATGACTTACAGTACCTCGTAAATGAAAATGTTGCAGTGTGTGTGTATCAAG
TCGTAAAATTGAACACACGCCTCAACAGAGA
>II_11792876_11792910
AGGCGGCGACTTCAAAACGAGCCACATTTCAATTA
>II_11792958_11793044
GTGGTGGTAACAAAAAAGAAGTGTTTTATTAGTGGACTGGGAGGAGGATGTTGAGCAATG
CCCGTTGAAATATGAGTGACTTGAGAG
>II_11793900_11793942
GAAGACGATATCTCATTTGACACATACATAAACATGCTTCTTT
>II_11794494_11794623
GGATGAAAGGCGGCACCGACACACAGTTAGGCGTCATGATTAATTGGCGGATGGCGGGCA
GGGAGACACCTCCTGTCGACTCATTAATTGGCTCTTAGTTTCTCGCATTGATTCGAATTC
GATTCCGGGG
>II_11796188_11796221
ATTCGTGCTAATGAGGTTGTGTAATATAAAGAGG
>II_11925315_11925390
GGAACGGTTGTTGACTTTTTGGGGTGTCATCTCGCACTCTCCACACAAGAAAACAGAGAG
TTTGTGTGCACTTTTT
>II_11929661_11929734
CTAAACAAAGGACCCGCTGTCCGGAATCCGCCCTCAACTGTTTTTTATTGGAAGAGGAAA
GTGACAAATGAGAT
>II_11930735_11930777
CTCTCGAGAAAAAACAACAGTCTCTGTTTCTATTTGTTTCCTT
>II_12347566_12347608
TCATAAAACCGATTAACCTATCATAAAATGAGTCATTTGATAT
>II_13674144_13674177
GTTCTTCAATGATCTTCACGCGTCATACACATGC
>II_13810121_13810151
GAATCTAATTGAAAGTGCCAAGGCACGGCGG
>II_14428494_14428552
CAATACTCATTAGGGAACATCAAAAAGTCATGGAAGCATGAAGGACAGGAAGTGCCTTC
>II_14438125_14438179
AGAGATTGGTGTGGTCGATATGAATGAATGCAAATACCGATATGTTAGGAGGAGA
>II_14626887_14626926
AAATTATATCGATGACGCCGATCTTAAACTTGCGCATCAC
>II_14653402_14653478
ATCTCAATCACTATATCTTCACAACTTACGGTCGTGTTGCAAACAACGTCATGTCTAAGT
ATAGGATACACCTGAAA
>II_14706031_14706068
GTGGATGGCATTGACCTGATCATAAACTATAGATATCA
>II_14903225_14903283
GGAGGGGCAACAATTGCATAATAATCACATTAGGAGTCGATTAGCCGAACATGTGTTCA
>II_14936711_14936751
GGACTTTGGTGTCACGTGTCAAACTCAAATTGTTTATATTT
>III_736241_736273
GACCACTACGGTATGTACTCGAATAAACAGAGA
>III_745671_745707
CTATTCCATCATTCAATTCAAATTTTATGGGTAACAA
>III_792008_792042
ATGTTGTATTTTATGAATTGTTTCCGATGTCGTTT
>III_2532938_2532998
GAGACGCAGCGTATAACGTGACAGACTCAGGCGGTCCCCAGATCGATTTGGAATTGCTTT
C
>III_3068802_3068868
TGATGAAGAATTTTTGATATGGTGTCAGGACCTCTGAGAGTTCCGTGATGATGTTTAGAG
TTCCTGA
>III_3368378_3368450
GAAACGTCGAACTACAACTGGTAGTTTTGGTGAAATAGGCTGCTTCTAGGCAGAAAGTAA
AACAAAAACCAGA
>III_3368479_3368543
TGGTGAAAAGGAGGGTTGTGTTTAACTTTTCATCACTTGGGCAAACAGGAGGCCAAACAC
TTTTT
>III_3569959_3569995
TTCCTGATTAGCTCATTAATCTTAAAGACGTCAAAAA
>III_3885085_3885114
GACATGCCTGAATGCTCAAAACCATAAAAA
>III_4208409_4208444
GGACGGTAGGCCAATTAACTGCATTGAAATGTCACA
>III_4523575_4523686
GGTGTCAAACAGATGACAGATGGCCTATGATTTGTCTCGCAGCTGCACTTACAAAACGGA
AAGAGTTTTGACTGATTTGTGATGTGCGAAAATGGGGAAACATTATAAAAGG
>III_4600432_4600463
CAGGAGGTGATGATAAGACGCGTGTGATATGA
>III_4600496_4600529
AATGATTGACACACCTTGTTATCTTTATCTCTCT
>III_4622210_4622258
CTTCTCATTTTCCGGGTGGCTCCAAAGGGCTCACTGATGCATAAAATGT
>III_4626469_4626593
AAATGTTGAAAGCTGCATAATCAGAGAAGATTTGTCATCGGACATGTCAGCAGCAATGCG
ACTCGTCCATTCTTCCATTCAAAACTTGTCCCCGGGGAAATCGAAAACGGAAATCTGACA
CGAGA
>III_4967454_4967492
CATCTCATCTGAATCTCTGATTCTTATTCTTAAGAAGAA
>III_4970581_4970611
TTGACTATGAGCAATAAAATGAAATTCGCGC
>III_4970673_4970710
ATCCTAAATTGAACATTGGTTAGTATGTATGTATGTGT
>III_5132786_5132842
GAAACCGACAAATCTGTACGAGAAAGCGGCAAATCTGACGCGAAATTCGATGCCTCT
>III_5134684_5134743
GTAGGAAATTGAATTTTGGGTGTCTTTTGTCTCGCCGATGGTGTGAAATTTGACAATTTT
>III_5139399_5139429
GGTGATTAACCACTCATAACAATAACAAAAA
>III_5140650_5140764
AGACGATATATTTCCCGGTGGTAAGAAGAGAGCACACACACAGGAGCAACAAGCGGCTCC
TCACTCAAAAACGTGTTTGTATGTGTATGTGCTATCAGCAACACTTGTCGCCGAT
>III_5563895_5563947
TGTGCTCCTAGGAGTGGAATGCCGAGAAAATGTGCGATTGAAGTGGCACGCGG
>III_5643594_5643635
AGCCAGTTTCATTCACTATTTAATTCATTCATTCACCAGTTT
>III_5679352_5679458
ATTTTGAAGTCATAGTTTTCCTATCGTAGTGTGCAATAAAAACCGTTCTACTGCCACACG
GGTACTGGCCTTGAAGCTGTATCGGTTCCAAAGTTGTTCGAACAATT
>III_5998748_5998787
AAAGTCACGGAATGCCAAATTAGGTCAGGTGATTGGAGGA
>III_6315652_6315700
GACAAAAAGACAAGTGGCGAAATGTGAAGAAATGCGCATAAATCTCAAC
>III_6649782_6649820
ATAAAACTGACGTCTTCAGCTTTTATCCTGATGAAATTC
>III_6747266_6747334
ATGTCACAGGTTATATCCAAGAATGCTGCACAGTCCGTAATTCCTCTCGTCGAAGTTTAC
CAGGTGATT
>III_6748095_6748242
TTCTAGACGTTCAACCGATTCTGGTAGTGTTGCCCGGATTTGATCCGGCACGCGCATCGC
CATACTTTCACAATCTGATGTATCCGGAGCCGTTGGTGAGACGGCGCGCAAAACGAGCCA
GATTTTGTCCGATATTGGGTAGAGTAAA
>III_6805161_6805294
CAAAAGGTTTCTGGTCTCTGAAATTAGCTATTGGTAAGGCAAAAGGGACGCGAAAGCTGG
AAAGAAACATCAATTACCAAAAGAGACACTTGTTTTTCGCTTTTTTCTGTGTTTTGACTT
CTGACGCCTTCACA
>III_6806280_6806418
CTCATTGCGCAAAGCGTCTTCTCCATGGGTAGTAGTTTGTTTGTTTTAACCTCGAAAATA
ACTAAAAGTTTGACAAGTCTCGATGTCTGAGCTCTCTTCATCAACCACACTCTCTCACCG
AAAATACCGATAACTGGTT
>III_7201628_7201690
AGTCTCCACCTTCTTTTATTTGTCTTTACATAGCCATTGCATATACCATTCGGACATCAA
GTG
>III_7203267_7203313
TTCATTTTGATTCTCGAGACACATTTGGGCCAGTGATAAATGTATGT
>III_8153017_8153084
GGAAAAGACCAGAGCTCGGCGAGCAATTTTCATGTTTTAAATTGTCGCTACAAACTGAAT
TGAGAGAC
>III_8198872_8198909
GGACTTGTAAGACAATTAAAGCATCAAATTAGTAAGCA
>III_8215907_8215961
AGAGTGACCTACCTAAAAATTCACTTAACTTAATATTCAATAAGGCTTGGCGGGG
>III_8215972_8216051
AGTAGACACACATACAAAGAATGAATATTTGATAAAAACGAGCCGAGTCTCTAATCAACA
ATTCAATGAATAAATCCGTA
>III_8503552_8503615
AGGAGAAGAACAACTTATTCCATAATAGATGTGCGAAAAGGACAAATTGACCGACTTACT
CTTT
>III_8509671_8509726
CATAGAAAGTTTTGGCCACAGAGCACATACACGCGAAGTGAGCCGGAAAGAGACGC
>III_8509828_8509884
AAGAGGAAGAGATAGTGTGGGGTGGTATATGAAAACGGATTAAGTTAGTCGTCGTCG
>III_8510550_8510668
TTTTCTTCTTGACTTGATTTGCGACAACAGACGGCAAGTATCAATTTACAAGCAATGCGG
ACACTAGAAGAAGAGGAATGGATGATGAATGAATGAATTTCTTTCCGCCACACTTATTT
>III_8512361_8512410
GACGACCCCACCAATAAGTGAGCACTGAAGCGTGACCAAGGTAACATACT
>III_9300665_9300698
AAGCAATTAGATAATCAGAACTTGTTTATTTGCA
>III_9567335_9567412
TGGCAAGGAGGCATTACACTAATCATGCAACCAACTTTGCCTACTATTCAGCCCATTATT
ATTATGCTTCTTCTTCTT
>III_9702095_9702266
AAGTTGATATTTTCCACATACAAAGTACTCTCGTCTCCTTTCTACTTCGAACCAACTAAC
TACCATCATCCATTGCCCGTCATCACATGTGTGTTTACCGTTATCAAACACCAAAGAGGA
AGGCCGAATTGCAATATGGTTGGCTTTGCTATGTGCTGCTCCTACCACTGCT
>III_9967037_9967089
CAAAATTAGTTCTGCATGTCATTGAGCGATTAATAAAAAAGTTGTGAAAACTC
>III_9968685_9968716
GGAAATGAACACTAATCGGGTGGAAATGACTC
>III_9969995_9970073
TCTACAAAAAGGCGCGATTGAGGTCTATTATTAACAGGATAGTCCGGTCTCATTGTAATT
AGGTGACACAACAAGCATA
>III_9972484_9972612
AAGAGAGAAGAACAAAGGCAAATTTAACGGAAACTAAATGAAATGGAGATCATGAAAATT
AAGGAGACGCAGAGATAATTTAAAGAGATTGATGGATGAGAAGAGCTGTGGTTTTAAGTT
GAAATAACA
>III_10161954_10161994
TATTAAGATATTCAAATTTAATTGGTTTGACCTTCCCTTTC
>III_10782953_10782999
TCTTTTGTACCGCAACAAAATAATGCGCGGTGCAAATAGAATAAGCC
>III_11360783_11360859
ATTGAATGACCCTTGAAAAGGCGATGGAGCATGTGTCAAGGAGTGAGAAGTATTAATGCA
CATATGGGTACTTGAGA
>III_11459170_11459199
TTCAATGCATGTGCTAACAAGTACACGGAT
>IV_561517_561563
AAGATTTACAGGCACCCCGGTGCACACTTCTTTTGAAAGGTGCCGCC
>IV_562353_562409
GCGGTTAATTACCTGCGAAAGAGAGAGTGGTTCCGGATAAACAAGAGCTTATTTGGT
>IV_607809_607838
GAGTGACTCGCAAAAAAGACAGGTGTTTCT
>IV_747325_747355
GGTTCAAGTGATACTCCGAATCCCATAAACC
>IV_1915768_1915813
AGAAGGAGACGAGTCAATGATTACCTGTAACTCGAATAGACTTTCC
>IV_2297871_2297903
AAATCCGTGAAGACGCAATAATATTTATGTTCC
>IV_3232850_3232920
CGAACCGAGAGCGACCGCGGGCCCGTATAAATAGGCCGGGTCAGAGAACAGTGCCCACAT
TCCACCACCAC
>IV_3766538_3766570
ATAATTAGTAACATCGTTTGGTTTCGGCTTACT
>IV_3839099_3839148
TTTGTCTGTGATAGATTGATGCATATCGGTAAATGCATTAATAAATTATT
>IV_3859231_3859267
TCTTGCATAATTTGTGTCATTCAATTTACCTTCTCCT
>IV_3859335_3859383
AGAGACGGGACCCATCAATGGAAATGAAATGAATTCGAGTGTTTTTGGT
>IV_4471539_4471572
CAGCGAGAAGGGCAGAATGGGCACGTGCTCGGCC
>IV_4502472_4502510
ATTCCGAGTCATTTCTCTCGAATAATAAGATGTTGTACA
>IV_4502537_4502578
TGGTTATCTGAAAAGCCAATCGAGAGGACATTGTGTGACTCT
>IV_4504042_4504092
GTCGCCCGAGGGCCAATTTTTCTTTCCCACACCGGAAGACTTTCATGAATT
>IV_4573094_4573136
AGAGTCTGTGCATAATTCACGAAAAACTGAGAGCCGTCCGTCC
>IV_4575710_4575764
CATTCATTCAATGGAAGTCTTATCGACTCTCATTTTCCCATGGAGGCGGTAAGTA
>IV_4587236_4587302
AAAGAGTCTCAAATTTCTTCATTATCTCGATTTCAATCTTGACGGAGCACTAGCACGCCT
TCTGCTC
>IV_5137988_5138046
CCTCCTCGTTTCCCAATCAAATTCTCATCTCTGCCCCATTGTCAACTTGTTTTGTTTTC
>IV_5509567_5509618
GAATTCCCGACTCATTTCATTTTGATTTATGAGGTGTATGAATGCCGAATTG
>IV_5586536_5586569
GAATAACAAAATAATAAAAACAACTCGTGATCTC
>IV_5603541_5603587
TGTTTGTTTACATGTCGAATCGATAGTGCAGATAAACATAAGGACGT
>IV_5732107_5732154
AAAAGAAAAGTGTGCCAACAAGTAATACTTGTCACTTTTTCAAAGAAA
>IV_5754045_5754087
AAAAGTGCTTGCGATCCTTTGATACGAAGACCGAAAAATGATC
>IV_5822186_5822222
CCCATGATTTTCTGTTTATTTTTCGATCATTTCCCTC
>IV_5854574_5854627
CTTAATAGTGCGTGACCCATGACCCGGAACACTTTTGTGTTATAATTGCAATTT
>IV_5972489_5972519
CAAAATGTTCGTTTATGCAACAATTGCGTGT
>IV_6061010_6061061
CCCAATTGTGGCACGGCCACCGTAATTCAATTGTCAAAAGCATGTGTACACG
>IV_6061427_6061475
GCAGCTTCTCACCTCTTCAAACAAACTTTTGTCGCTCCTTCAACGTCTT
>IV_6098354_6098412
TCACACACTGATTTCCATATTTGTTTAGCTGGTATACATTTTCAAAAAATGTCATGACT
>IV_6107440_6107477
GTGTTTGCCACTTGTGTTGCATTAAATATTGTGTTTCT
>IV_6363133_6363192
CTTGTCAATGAGATCGACAGACCAAACACAACTTGTCTCTCATATCAGTCACCCATTGGG
>IV_6383461_6383518
CCTGGAACTAAAAAGAGGATCTAATCTCTCATTGCATATGACACTCGTATCAAATTTC
>IV_6856568_6856618
AAAGTTTCACATTTCTATCGTGTCTCCTGAGAATCTTTGAAATCTAATTTT
>IV_6983938_6983975
TCTCCATGTGTTTCTATAGTTATGTAAATACAAGATGG
>IV_6984819_6984891
TTTGTTTGATCTACCTACCATCTACCCATGACCGGATTAGATTAACACTGAGACGGCTCT
AATCAGATTATAA
>IV_6985076_6985122
CTATTAATAAACATGTAACGATGCATAGGTAATTAGCAGTGACTGCT
>IV_7088303_7088334
AAAATTACAAGGAGCACACAAACAAAAAGCGG
>IV_7116607_7116641
CTTTTATTTGCTCATTTACGGGATGTTTGTCTCTC
>IV_7387170_7387301
TGGTGGTTGGTGGGAAATTAGCGAATTTTAATGATGGATAGGCTGTGGCGCGGCACTCTC
TCACGCAGTTGGCCCCGAAGAAACAGAAAGAGAAGAGACATACACACAATGAACATCATG
CGTTGGGGACGA
>IV_7417457_7417527
TTTTAAACGATTTTTTAACCAGAAAAGTGGCTGACTGCTAACCAAAATCGGGTGTGTGGT
GTCTCTTGGAA
>IV_7620602_7620638
GCATGCATACACTTTTTATGGGCTAATCGAAAAAGAG
>IV_7651402_7651474
TATGTCAAAGGTGGGATGAGAACCAGAAGTGAAACAAGAGGGAGTAAACGGTCTGTGCAG
TCAACGCTTGTTC
>IV_7663410_7663459
TGGGGATGAGCGCCCTTCAGGCGTGTTTTGGGTGCAATTGGGCGCGAAAA
>IV_7679231_7679295
TATGAATAACTAGAGAAAAAGAGTTGTTTGCATACAGATGTAGATTCAATAACCTTATCA
CTTTC
>IV_8000542_8000583
TTGTATAATTATAACATATGGTCTCATCAAGTGCTTGTTTGT
>IV_8002486_8002536
GCGCATTCTCAATAGTTTGCTCAATTCGAACATGAGAAGCTGATTATATGG
>IV_8040779_8040808
GGCCTTCAATGTTTTAGGAAATCCGAGAGA
>IV_8067862_8067944
CCCGCCCCTATAATCGCCGCCGGGGCGCGATGTTTACCCGTCTGCATCTCTGTTGATCCA
ACAATGTTGCATTTGATAGAGAG
>IV_8068378_8068409
ATGTTGTTAGATAAACACAAAACAAATCGGTG
>IV_8068920_8068961
TCTCATCACCAATCACAATTTTATTGAATTCAATTCTTCTTC
>IV_8182484_8182534
GGGGCACTTGTTTCACAACTCTCATCAATTTCTGATTGATGCTCTTGACCC
>IV_8369551_8369581
CAAGTTGCAAAAAATGGCTTGAAACTTTGCC
>IV_9441092_9441163
CTGTGACTAGGCTACACGTCCTCGACCACCGCCGCAGCACGAATGGGCGGTGCAAATAGA
GCGAGAGGGCAT
>IV_9944491_9944563
AGTTCTTGTGTCTTCTCTGACCTTTACACGTCGACTAGGGAAAAGCTCTCAAGCAGACAC
TCGAGCGCCAGTT
>IV_9984277_9984337
CGATGGCGTAACATCTGCATTTCGGATGATATAACGTTGATATGGATTACGAGGCTAGGA
A
>IV_9985265_9985407
ACTTTTTCGCCTATTGGCAATTCTGAAATAAACCGAACCTGTCGCTTGAAACCAGCTTTT
CGCTCCTTCTCCTCTTTTTCATGACGCCAATTGTGTTGTATATGGTCAAGAGAAGGACAG
GAGATGAAATTGACACGTCTTTT
>IV_10188646_10188689
GAACAGAAATTGATGCAATTTTCAAAACACTTGAAATTCAATTG
>IV_10189691_10189747
TTTGGTTATTTGTGAATAGCTGTGATTTCATAATCCCCTCATAAAATTGACGGGTCT
>IV_10342315_10342368
AAAAGAGGGTCGAGAGTGATATTATAATATATGAATGAATGAAATTCGGAGCGC
>IV_10868767_10868822
ATGTAACTCGGTACTGTGTTGACTTTTCGGATTTCGCACAGATGCCGTCTGATTAT
>IV_11054428_11054485
AAAATGTAGGTAAATGAACGAATCGGCAATGGTCCGAGACGTCTTCATCGCTATTGTC
>IV_11348404_11348451
GAAAGAGTAGCTCATTCAATTTGAAAAGTGCTCATTGAGCCCTTCATT
>IV_11487984_11488016
TGTTCGATGATTATGATGATGGGCAGGTGATCT
>IV_11594379_11594555
CCGCTCCGTGTGTCTCTTTTATATGCACGTTCGTTTGGCCACGCCCATGCAGTATGAACT
TGTGGACGCTCCGCCCACAGTCTCCCCCGTCCCTTGTCTCGCCGCCTCTCTTAGGCGGGG
GCACAGCAGGAGGAACGAGGAGGAGATGCAGACTGAAAAACGTTTTTGACATTGCCC
>IV_11782991_11783073
GTGAGAGAGCACACAACAAAACTAATTATACTAATTAGGATAATATGAAGTGGGGTGGTG
TGGCGGAAATGTGGTTGTGGGAA
>IV_11784344_11784387
AAAAATAATTTAGTTGTCAACTTCACTTTGACATATGAGTTCCG
>IV_11789739_11789853
CAAGTCAAAAACTTGTATGCCTTTCGATGAAGTGTCCCTTTTCCCGTCACTCTTTCTCTC
TTGTCGACGTGGTAGAGAGTCTTCTGACAAATGATGCGTGAAATGATACATGTTG
>IV_11791353_11791388
AACGACCACGAATTTGTCATTACGAACAAATGGGAA
>IV_11998011_11998044
GTGTTCATGTGATATTTGTGCATTGGTTGTGCAA
>IV_12130736_12130787
AGAGACTTAGACATATTTGCGAGCTGATTTGACATCAAGTGCCAACGAGCAC
>IV_12425448_12425493
TCGAAATTCGTTTCCGCTTCACGCACTCAGCCGTGAAATACGATCG
>IV_12425629_12425690
CACCTCAGACGACATTTGAAATGGATGAGATTCTCGAGGTCATTTCTCAAGAGATATAGT
CT
>IV_12552105_12552161
GAATGCTCACAGATGGGTGCAATTATACGATCAATTGTGTCATTGACACTCTCGAAA
>IV_13027233_13027279
CATGTTCGCTATTCCGTTTCACCGATTTTATTCCGATGAAGGTATGT
>IV_14622253_14622283
GGGAAAATTCTGATCTTATGGTTTTTAATCT
>V_1406025_1406078
AGCACAAAATATATAAGAATGCCTCTCAAAACTTGACGCCCCTAATGATATGTT
>V_2605378_2605428
TTTCCTCTTCCTTTTTACTCTAAAAACACAATTTCCGTTCTCATAGTGGCG
>V_4355724_4355759
GTCTAAACGTTATGACAGATGCACAGGAATCATATT
>V_5307147_5307177
TGAGTACAGACTAATTGAACTATGACCTGAA
>V_5308078_5308135
CCCGATGGTCGTGGTACCAAACGCTTCTGTAATTAACATGTCAATTCTCAATATTTTC
>V_5319115_5319191
ACCGCCGCCCCATCGGTGTCGCGTTGCCACGTATACAATTACCAAAGAAGATCGTAACCC
GAGCTTTCCCGAGTTGT
>V_5677233_5677322
AGAGACAAGAGAATGAACAGTCGTCAGGTGCGTGTTGAGTAAATACAGACAAACACATTA
CGGTGGATGCTGCACACACTATTTTGGCTT
>V_5798698_5798742
GCTTTTTCAAGAGGTGTGAAAAGAAAAGAAAATTGACAATGGGCA
>V_5798825_5798861
CGACCGATGATCTTTCCGGTTTCATTGACACCTCCTT
>V_5800059_5800116
CTATGATCCCCTATTTGTTTTTCATGTCGCCGAAACACTTGACTTTTTTGTTTCTGTG
>V_5964285_5964374
ACACCTCCTCATTGCCGATTCATGATTCAATTTGTGCATGTGTGCATGTGATCCGGACGG
CACAGCAAGAAAAAAGGGGGAACCGAATTT
>V_6013287_6013341
CACAGTCCGCCTTTAGTCCTATAGTCAATCGTCAAACAAATACCGTATTTCCTCC
>V_6015857_6015917
CCCACCAGGTACACTATGCAAAGTAAATATATTAGTCATCACGCAATATTGTATCTACAT
C
>V_6025635_6025696
GGATGCGTTGCATGAGCTGTTGAGTAAACGCATTTCCGGACGGATTATCCGGCGTGTGCC
GC
>V_6137691_6137726
AAAATTCTGATTTTTAAATCTCTAAAACATCTTTTC
>V_6143792_6143918
AGCTTCACTTTAAATGTGTCAGTCCAATTCTCATCATCCTTGACACCTCTCATCTTGTCA
CGCACACACACGTGTGATGACACCTCTCTTCTACTTCTCCTAAACCTACTCTGAACACTG
CTGAAAA
>V_6146348_6146383
GGCATATTTTTTGATTCAAAGCCGCTTTACACACTC
>V_6361508_6361591
CCCATGACCAAGAGAGTTAGTCCCCTCTATTCCACGTCTTTTTTGTTTGTTCTGGACATT
GAAAAACTGTCGGACGGGGCAGAG
>V_6391027_6391059
AGAAATGCAAAGTATGACGAAAATTGGCATGCG
>V_6468975_6469073
TTTGGCAAAAGCTGTTAGTAAGAAGAGAATGATTCCGAGTGCCCAATACCATAAGTGTTT
CTCGAGGTGCGCATCTCGGCAGTGAAGAGCAACTTGCAA
>V_6472791_6472829
TTTTTATCGTGGTATGATGAGATTCTGCACATCTGGAGC
>V_6473958_6473996
TGCGAGAACGTATTCATTTATCATCGAGATTATATTCGT
>V_6476133_6476196
TGTCGCCGTGCATTTTCAGATGACGGATTGCCGACATGAGACAGGCGGTCGCAGCAGTCC
ATTT
>V_6476575_6476639
TCTTGTAGATATCCCTTGCCGATACAATAATGTTTATATATCAATCAAATAATACTCTTG
AAGAT
>V_6477521_6477621
GCACACTGTTTATTTTTGGAATTATATAATCTCTACAGACCTCTCCTACCATCACATCAT
CTTTTGTTACAAATTATTCTCTTGTTTTCGCCTTGCTCAGA
>V_6479528_6479610
CACATATTTCAAACCATTTGATGTTCGCTTCGACAACTTTTACCTTGAAAATTGCGCGAA
TTCATTGGGGCGGCCAATTATAA
>V_6481219_6481273
GGGCTGCCAGTCATCTCGTTATTATTCGCACTTTTTGTCACTCATTATTATATAT
>V_6483131_6483279
TTTTGGGTTGAGATATAGTTTGCACAGTTGCATGAATCTATGACACGCAAATAGTATCGT
GACACACATTTGCGCATATGGGGCTTCGTCAGTTCTTCGTCACTCACTCTATTTGTTCGC
AAGTGCCTAGGTACAATTACCTATGCATG
>V_6531422_6531501
TTGTTTCTCCACGCCACTCCAAACACGCAAACACAGCAAAATCGAGTTATCGTCATCCTG
AAAAAAGTGGTGGTGTTGGT
>V_6908710_6908835
AACCTGTGCGCCGAGGCGATCTTGCCGGGATCGATGTCGAATTTTCGATGAGAGGTGACG
TAAGAGCAGTTCGTTTGCGCCATGGGCGTCAACGTTCTGCAAATTGGTTTAGGGGTTAGA
AGGGGG
>V_7105572_7105662
CTTCGTTTTCCGACGCCTCCCGCAATTACTATCACATATTCTATCCGACGATGTGCCCCT
AATCGTGTTACTCACACTCTTTCACTCCTTC
>V_7111654_7111683
TCTAATTCTTTTCCATATCTTATCTAGTAC
>V_7113164_7113245
CTCTCTCTCTGTCTCGGAAACGTCCCAAAAACAAGTTTATCTGTCCATCTCTCTTTCTCC
TCAATATTAGTTTTGGCGCCCG
>V_7752443_7752481
CACAGACACACATCAAAATGTCGAAAATGTCAAACAAGA
>V_8438722_8438756
CGTCAAAGCTGACACAGCCAATCAAGATTATCCGT
>V_8545175_8545247
CCGCGCGGACTCCACACGCGTCAAAAAGTTTTTCGCGCATATTTTGCGGAAATGCCAATG
CCCAATGCACACA
>V_8669344_8669375
AAAGTGTTGCGGTTTTTGTGTACAAACAATCG
>V_8671663_8671692
CGACCACCATGTTAGGTAACTGATCTGGAA
>V_8946409_8946483
CTTTTTTCTTGTTGTTGTTTTTCCGATTAGGTAATAAATAAACATAATTTGCCGTGGATG
GTGAGACGAATGAAT
>V_8953809_8953853
GCAAGTTAAGTGTTTGATTCATCATTAGGCGCAAATATAGTTAGG
>V_9071596_9071643
GAAATAGATTGTTATCGACTTCAAGTTTTTCAGGTGGAAACAAGACAC
>V_9499511_9499600
CATTCACATTGTAAAATGCTCAAAGTAATTGGTGAGAGAGCAATTGAATTATTAGAGACA
CAGACAACACACGTTTTTTACACTTTCTGA
>V_9733750_9733878
CACGTGGAGACGCAGAACAAGCAGCGGGTACCGTAGTCGCGCAGACCTGCGAATCACCGA
TTTGTCCGCTGTATATAAAGGAGGGAAGAACGCGAGGTCTGCGTGTGATCGGCCAGCGCC
TTTCTGCTC
>V_9770356_9770432
TGGATACAATAGAACGGATGGATAAGAGTGAGCATCTGGCAACAGGCGTCATAATTGGCT
CGGTGGCACATGCTCCA
>V_9771549_9771606
CCACTGATCGTGAGAGCATCTAACAATCAAATTTCCATAATGAATTTATGAGGGGAAG
>V_9913913_9913982
TCCATATTTTCTCGCGACCCGCTCCACTATCTTGACATGAAATCAAAAATCGAATTATAT
CTGTTGAGTG
>V_10042699_10042784
CCATCGGCCCGTCGTTTCTGTCTGTGAGTGTCAGTGAGTGTGAAAGTGTGTTTCGATTTT
GCTATCTGCTGCTGGCAAAGTGCCAA
>V_10046019_10046069
TTCTCCTCGTGATGATCCATTTCTTGGCGCGTTGCCAACAAACAAACCGCT
>V_10048500_10048544
AAATGCAGATTTATCGTGGCTCTGAATCTTGATGAATCGTATAGA
>V_10330892_10330930
GTGTTTGTTTTTCTCGCCACCTACCGGTGAAAAAACTCT
>V_10331147_10331225
AGAGGGTCCGAGATGTTTACACGATGACAAACGGGCGACTCATTTCACGCCCTTTACATG
GTTTTCGAGAGTGTACTCT
>V_10333277_10333449
CCTATCTGCGGACACAACATAGAGGACTTTTTGGTTAAAAAACTGCGGGCAGAGTGAAGT
AAAGTAAATAGAAATTGTATATTCGGGAGAGCAGGGTGGATTGCGTCGTCCGGCGAGCAC
ACACGAGAAGCCTCAGCACAAGAGAACCGCCACCATTTTGAGAAGTCATTTTT
>V_10338665_10338711
CCTCACACGAAGAAATCAAATGCATTTAGTTAACACATCATCAAATC
>V_10473815_10473872
TAGGCTCATGCCAACGTGCGGATTCTGCGAGCCCTCCCGAATTTTACGTGATTTGTGA
>V_10572497_10572571
CCGTTGGTCAACCAGATGTGTCCACTTGTGCCAACAAGATGTCAATTTGTCAATCAGTAC
CTACACTTGATCACA
>V_10636864_10636931
AAAAAGTGTCGTTACGGACCATAAATTTGTCGGGTGTTTATTGGCGAGTTCTACCAATTG
ATATGAGT
>V_10676705_10676833
GGGATACTGTATACGGTATACTGTCTCATTCTCTTATTTAAATTCGCTATTTCGTGTTTA
CCTAGAATCGGAAATGAATGGATGCAAGTAAACAGAAAGGGGCTTTTTCTCTGTTCTTGG
CGCCGCGAC
>V_10719589_10719670
AGTGAGCAGCAGTCCGTCAGTCAACCCTCCCGCGCGCGCGAGAGCCCCGCGAGCACTACT
GCATTCCTAGAGTGTGGTGGGT
>V_10721103_10721138
TGTATGCGGGTTCGTTTGATTTGGAACGAAGCCAAG
>V_10722038_10722212
AAAGTGAGAGTTGCACTATTAATATTACTACTACTTCGCAGTATACGGTACTGTTTGTAC
TCTTGTCTCTCCTTCTCTCAATCCTTTCCACAGTTTGTTTGTACTTGTTGGAAGGTGCCA
GGTGGTGACAAGCCCGTTCGGCGTCTCGGCGCCAGTACTCGCGCAGTGGACCCAA
>V_10725283_10725438
CGATGATGTGACCATGCTAGCCGCCTCCTGGCACCTCATCTCAGCTGACTGGCCGCGCGC
CAACAACCAGGTTAAGACGATCACATTCTTTCGCTTGTTCTGTCTTTGAGTCCTAACCGA
CCATCTCTACCATATGACCCTTAATTAGCAAACAAG
>V_10837634_10837679
GAAGTTCGGTCATAAAAATGTTCATAAATGAATGTTGAAGTGTGTA
>V_10859836_10859875
GAGACACTGTCTGTTTGTTGTTTCACCGAACTTGAACGGG
>V_11215054_11215132
GGAAGAGAAAGAGAATATAAAATTAAAGTACCCAATCAAAACTTTATCGGCCATCACATT
TCCTTAGTATCCAGTATCG
>V_11216305_11216435
TCTTCCCGATAGACACACGATAATCATTTTCTGCCCCGTCAAATTTATATTCTAATTGTT
GATTCGATCATCGAATTTGTCATTTTTGCGCACCTCCTCACGTTATTGATATATATTCGG
GTGAATGAGTA
>V_11217211_11217396
GAAGACCATAAAAATTCACTTCATCCCAGATTTAATGGTTCTTCTTTTTCTTTTTCTTCC
CATCTCAACCCTAATGACTTTCAACTATGTATTTTTATTCGCGCGCTCCCTGCTTCTCTA
ATCTCTCTTTGGCTCATTAACTCTCTTTGTTTATTGCGTGGACATTTGAATTTTATGAGA
AACAGA
>V_11354054_11354104
AAGATTGGCTGATTCAATTGTCAAGACAATCCGGAGCCTTTTCTTCTATTT
>V_11540794_11540834
TTTGTTATGTATATTTTTATTAATGGTGTCACTTGTTGCCC
>V_11630814_11630853
AAACCGATGATATCAGGTAACTCGAGAACACGAAACACAC
>V_11680349_11680397
CCGATTAACCTCGATTTATCATTCAAGCTTTCCCCTATATTGGATTCTC
>V_11680673_11680741
CTTCTCATCGTTGCATAGTCTTGCGCACGTCGGCAACGCGTATTACAACTAAATTAATTG
CGCAATTGT
>V_11706189_11706273
AAAATCAACGCCAATCAGCTAATTAGAGGGCGCATCTTTTTGCGTCGACAAGACGACATA
CGGCATGCGAGAAGGCTCTAAAAGC
>V_11706741_11706820
GCAAATATTGTCCGACAAGATTGAAAGCAAAAGGAGCCGGCTCCTTTCTTCTTCTCTCAC
ACTCACATACAATAGCGCCG
>V_11713934_11714056
CACTATCAGAATTGAGGCCATGGTGGATTAAGAGAGACGAGAGTGAGGTAACAAGTCAAC
ACACAATGACATAATGGATTTCCATGAACGGAGATGTTATTTCTCTATTGTACACCTGTT
ACC
>V_11809104_11809171
GGGAATTTGAAATTGGAAATTGAGTTGATGTGATGTGCCCGTTTGGGAAAATAAACAGCT
TTTTCTGT
>V_11963337_11963435
AGTGCTTAGAAGGCAAATTATTAAGTTTTCGAGTGTTGACCTACTGGATAAGACAGTTGG
TTACATCATTGTCACCTACTGGGAAGAGTTACACAAATA
>V_12036564_12036644
CTCATAATAAAGAATGAAATGTCAAAAGCAGAATAATCGCATAAGCAAACTCGATTACAT
CCGTTCATCCACACCATACTC
>V_12037332_12037367
GCGAGTTGACCCAGTATCCTGTTACTTCATTGTGCG
>V_12038865_12038939
CCTGAAATAGGAGGGAAGTGAAATGAACAAAGCAAAACGAAACGGCGTGACGAGGTTACT
AATTACATATTATGT
>V_12039362_12039407
CCAAGCGGCAAACACTTCATTTTATGCATGATACTACTTGTTTCTT
>V_12202286_12202362
AGGCGACACGATGGCTGTTTCGAATCGCAATAAATTACGGTAATATGCGAATTTGAGTGG
TCGAACGATATGTCATA
>V_12218937_12218999
ATAACCTAAATATTAATATCGCTGCCGCAAACATAATACCATAATCGAAATTTGATCCTC
TTT
>V_12223741_12223792
TAGGTCATTTGGAATGTAATATAAACTGGTGTTGGTGCAAACTGGTGAAAAG
>V_12329612_12329643
CAAATTTTTGAATTATTACCATACTACTTTTT
>V_13024975_13025051
GCCTTCTCACACCCAATAATGAGATGAGTCGTGTCGTTTCTTCGAATCGTAAAGCGACCG
CCGTCGCCACCATTCTC
>V_13106513_13106546
GGAAAACCATTTGTCAAGATGCCCAAAGTTTAGA
>V_13107303_13107368
TTCAAAATCAGACAGGATGGTGGGACAGGAAATGGCGAAAAAATACATAAACACATCTAG
AATGGC
>V_13107540_13107573
AAAATGTTGTTTAGCGTGTTTTATCGTAATTAGT
>V_13109538_13109578
GTGACGAATGAAACGGCAACAAAAATTTGATTAATGAGGCG
>V_13162030_13162087
AGACAACAACCACCGCAAAGATATTATCCTCATATCTGAATAATTTAGTTTACAAACC
>V_13169390_13169421
TACACATCTAAATCCCAGTTAATTCATGTGTG
>V_13284195_13284236
GCGCACTTTTTTCAACAGTTTCGTCACCGATCTCAAGTATTC
>V_13355108_13355179
TTTTGGCAACTTTCTCGCTCATTTTTCTCAGACTTGTTCGATCAAATCGAGCTTTGATTT
CAACACTTTTTT
>V_13358001_13358062
CAGCATGATTGCAGTCACCAAATTGTTTTTGCTGTGTGAGCAACCAACAAATCAACTCCA
AC
>V_13379277_13379358
CTTTTCATTTTGCAAATCGTAGAGTAGCTGGGCCTGGCTGTCCAGCTAGATCACTTTGTC
CCTCCACTGATCTTCACACTCT
>V_13380958_13381012
AGGACAATGGCATAAGCGTAAAGTGAATCGAAACCGGACATAACATGGGTGGAAG
>V_13604703_13604742
TATATATTATTACCAAATTTAATACAACAAGTTTCGAGAG
>V_13693196_13693246
TGTGCACTACTTCATACTAACCCTTCACGATTAATTCTCGTCTGGGGAATT
>V_14576878_14576923
GCAAGCACTTGAGATCGCGTCAACTTCTCACTTGAGAGCCGTTTCT
>V_14795448_14795496
GGGTGCCAACTATACACATTATTAATAATTTGTAAGAAAGCTAAAGAAA
>V_16838884_16838920
GGCGGTAATTCAAAACCCATCATCACTTTTTGCCGCA
>V_18599011_18599041
CCAAGTATTTGCATATTACACTGTACAAACA
>V_20754371_20754417
TTGCCCAAGAAGCCAAATATTTATTCAATTTCTATTTATTTATCCGA
>V_20778725_20778757
GAAAATGCGCATTTCCGAATCGAATATCAAATG
>V_20918680_20918733
CACACACAACACCAACTGTGCCCATAAATTGTTGAATGTGTCTTTTCCGCTGTT
>X_504943_504997
TCAGACCAGTTACCAGTTGATTTATTATCACCTACATTTGTTTACGCTCATCATC
>X_698557_698655
ATTGATGAGGATGTATATTGATAGGGGGTCATGAATAATAAAGATAAACAGACCAGCGTG
AAAGTTAGCATATGCATGAGGTATCACGCAAAAGGTCAT
>X_2041682_2041777
CACCACTGCCGCACTCCATCACACTCGGCATTACAAACGACAATGATGGATGACCTTGCC
ACATACTAACATATATCTAAAATGAATGAGGTAGTA
>X_2045550_2045585
TCTTCTTGGGATTCAAAGTGTCAATCAAAAATGCTT
>X_2215856_2215898
CTTCCCACACGAATTTCAAAACAACCTGACACCGGGAAACACC
>X_2267356_2267414
CGATTGTCTTTCACTTGATTGGTTTCATAAGGATGAGCAAATGCTCAATATGCAAATAG
>X_2425611_2425642
AATCTTCAAGTTGCAACATTTTGACACAAAGG
>X_2497962_2498001
CTTCTTCAGCTATCCTATTAGCCCGAATTAGACAGAGGTC
>X_2614535_2614585
AGAGTTTGAAAAGTAACAAAAAACGTCTTCAAACGGCTCGTTATCGCATGG
>X_2661897_2661988
CGAATTAGATGATTCTTGACAGCCCAATGTGCAAGTGATGCCCTTTGTTGTGGCCTAATT
GAAGTTTCGGAAGCGAGTAGCGGATTGGCACC
>X_2674576_2674613
AAGACAAATGAGCAAGTATTACAAAAACGTATGTCATC
>X_2676330_2676359
CTAGAATATTGCTTTCCGTAACCGGAGAGG
>X_2679416_2679510
GTATAAATAGCTAAGCGAAAAGCACTAAGCGGTGCTTAAAATGTTCAAAGTGGCACTTAT
TGAAGAGCTGAAGCGGTGGAGAAATTCTTCCATCT
>X_2728817_2728849
ATTTCCAGTAACTTCTAGAATTTCATGTCATCA
>X_2730011_2730090
CAAGAAACACGAGCCTTTTTGCGCGCTCTCGGGTAATATGAAAGAAAATTTAATTAGACG
GAGTCGCCTGTTGATTACGT
>X_2734806_2734857
AAGAGCAAGTGTCAAAAACAATCATCCAATTGTATAATTTGACGCGATTTGC
>X_2795914_2795951
AGATTTAGGTGTTTCGCTAATTGTTTGCGTTTAGAATT
>X_3069355_3069514
AGGGCGCGGAAAAAAGATGACACTACTAAATAAAATTGGTGGGCGCACGCAAAGAAATTG
AGGAGGGGTGAGAGCTTTGATTAAGATAAATTTCGATGGGGGTGAAGCTTCTCGCTAATG
CACTACAATTAACACAAAGTGGCGTGTTTAGACTCAATTC
>X_3218411_3218469
CTTCTCATTCGATATCAAAATGGCAAATAGAAAGTGATAAGACGGATCGTATTCAAGCG
>X_3218529_3218580
CAAAGCAAAAACAAGACGTAATGAGGATAGACACATTTTTTGGTGTTGGAAG
>X_3219951_3220016
AAAAGAACAATTCACCCCCCGTGAAATGGGTCGAGAAACTGTATCTTACAACCATCTGGA
CTACTT
>X_3316064_3316130
CCGTATTCTTGAGCATTGAGCGTAAAATCTGAATAGCTTTGCATTGCGCAATGTGACAAA
GAAGTGT
>X_3316348_3316449
GAAAACCAATTTCTTGTGGTCCCGAAAACTCATCATTTGGGTCTTTCCTATGACAGCTGC
TTGTCGTTCAATTGCTAAATAACACATCATAACATTGTTCTT
>X_3316658_3316691
AAGTGCCACAATGATCGATTGCTTACAGTTTATA
>X_3337147_3337240
CCCATCCGAAAAAGCACTCAAGAATATAGTGCCACTGATACGGTCATTTGTTAGCTCACG
CTCATGCATTTCTCGCTCACTTGATTGCCCCTCC
>X_3456215_3456279
ACGCATGACAAGGTTTCATCTTGCATCATTACTTTTCAGATTGACTAGCTAAACGAAATA
AGAGA
>X_3465375_3465429
AAACGATAATCGAATCTTTTTACACTATAGTCGGCAAACGAGCTCACAATCCAAG
>X_3549171_3549208
TACGTATGAATGAAAAGGATACATTTTTCACAACTTCA
>X_3741566_3741622
TTGATACGAAAAACGAGAACGATGGCAAACATCAATCAACGACGACAACAAGTGCGG
>X_3821140_3821233
CTCAAACGGCCAAACAGCCGATTGGTAGAGCGGAACAAATTCAATTTTCAAACATTCTGT
GGTCATTTCCTTTCTATGAAAATTTTTATTCCCG
>X_3823722_3823789
GTCAAGTGAATCAGTGCGGTCTGGCAAATATTGCGACAAAACAAACACTAGATCCTTGCC
ATTGTCGG
>X_3824763_3824840
ACGCAAACGGATATGTGTATTGGCAAACATCATTGGATATGCGTCACTGATTTGGACAGG
TTGATGATAATAGTAGGT
>X_3850211_3850242
TCGACTTGTTGGCAGAATACTCATTTCCGAAA
>X_3851141_3851182
GGGGTCATGAATAAACCCTGAATAATTGCATTTATCCGATTA
>X_3851912_3851997
AAATTCTTTATGGCTGAAATAATTTCTCACTCGATTACTCGCCTTGCTCTTTATCGTCCT
CTTTTTAATCTACTTCACTACACACA
>X_3854128_3854215
GAAAACAAAAGAGAAGTCGTTTGATGGTCCCAATGAGAAACAGAAACGACCTACTACACT
TGCAGCTTCTCACTTTTCAAATTCCCTC
>X_3855870_3855908
CTTTTTAGCCACCCCTTTATTGCATTATCCCACACTTTC
>X_3889231_3889295
CCGACCAATATTTACCATGTTGAAATGCTACCGTATGACGTAAACCATTGTGTTCTTCAC
ACCCG
>X_3889740_3889784
AAACTAATACGAGAAGAACAGAGAATGATGACGACAGAATACACT
>X_3906146_3906199
GGATGCCTAAAACTAAAGGTTAGGCGTGCTTTGACGTGTGCCAATATCATTACT
>X_4058620_4058814
ATATTTAGTGGAGACACTATCAAAAAACTTTGCGTGAGATTTATAATGGAAAAAAGCTCT
CTAGTTCGATTAACTATCAGCCAGCTAGTAGCACAAAAATAATGGAAAACTGAACATAAA
TATAGGATAGATAATTGAACGGTGATGTTCGTTTTTATATTCCCCACCTTTTCCTGTCGA
ATCCGTCCTCTAAAA
>X_4062229_4062302
AACCGCAAGTTCTACTCTTCAGATTTTCCCTGTTTTTATGCGATCTATTGCTCATTTATT
CTCAAATTTCGTCG
>X_4062910_4063035
ACGTTTTCAATCCGAACAAGTGGATATTGAATGTTGGCACTAGAGGCGGTCTCAGAAACG
GCAAGAATAATTGATGCAATGCAAACGAATCAGATTGCCTCTTCGACTACTTTTGCACTT
TGTGCC
>X_4068313_4068344
ATATTAAGACAATTGATAGATGAAGCATGATG
>X_4106954_4106994
ACTAATATACACACGCTTCTCATTTTCTCAAACATACAGAG
>X_4117150_4117223
CTTTTATTTTTTGCTCTCTGTGGTCCCGAGTACAAAATCATTCCCCGAGGTAAAATTCTT
CACCATTTATCAGG
>X_4123435_4123504
CCTTCCAATTTCATTCTTGTCAAAACCTTCTACACATGTCATTCTTGTTGTCTCAATTGC
TGCCCCCATC
>X_4125252_4125294
ATCATCATCACCAGATGATGTTTGTTCAGTAATGAAGTACCTA
>X_4144262_4144291
CTGAGAACGGTGACATCACCGAGGCCGTAC
>X_4145159_4145207
GAAACATGATGATAAAAGAAGAGATCGCAGATGTCAATGAGGGTTTTCC
>X_4276594_4276649
GTCTTACCGCGTGCGCAACACTACTTCTGCGTCTTGCAATCAACTGAAAATCATTC
>X_4477774_4477814
AAAACTGTTTTAAATGAACTATGACCAAAAACCTGGAATGT
>X_4498474_4498513
GGAAACTGTCAGAAAAGCATCGTACGATCAAATGCGGTTG
>X_4556103_4556159
AGAGGCATAAATAACCGACGGTATGTATGTATTACTTAATGGTTTCTTTTCTTGGAA
>X_4675495_4675579
CTTTAGTTTGCTCTTCCGAATATTGAAATCGGAGCAGGACACTTGAGAATTCCTTACGGC
ATAATTCATCTCTTACTAAAAGATA
>X_4869730_4869818
GGCTTATGCAAATTAGGAGCTGATGCAAAGAAAGGTCATCCTCAATTAACATTCGGCAGG
AAATGCACAAACACCGAAAAGGCAATTTG
>X_4949984_4950069
CGCAGTTTATTTTGGAGTTTTTGCGTACATATATAAAATGTGTGATTGCAAGCGTAAAAT
ATATTATAATGGGTTGAGCTGTGCTC
>X_4992390_4992419
TTTCTCGTAGCACGAGAAACTAGTGTGTAC
>X_5096143_5096185
CGCTGACTAGACGATGAAGACAACACGTTTTTGATTCAAAAGG
>X_5142604_5142655
ATGATGCGGTGTCAAGACTCATGTTGTTTACTCGACAATCAAAATTTCGAGG
>X_5268268_5268403
AATCAATCCAGTTCTGATGGAAAAGGTCTTGCGTAAACAGCCTTGTCATCTCACCTCGCA
ATCTCTCTCTGCGCTAATATGGCAAAATGCTTCTCTGATAACGAAATTCGCATCAATAAT
CGTTTTTTCGTTGTGT
>X_5311323_5311379
AAAGAAGCGCTTTGATGAATGAGTTCGGATTACTCAAAGTGTAATCTTCCGTGTACG
>X_5493476_5493593
TCCGTGACTTTCCGTGACTTTCACCTCTTCCCCCCAAACTGTCTCATCTCCCTTCGTCAT
CTCAAAATTGTTCCCATTTCTTCCTTTTCCTTTTATTGGGGCTTTTTGTCGGCCCGCT
>X_5670678_5670826
TTTTCACTGTCAAAGTAGAATAGGATGATTTGGTGACAGCTGAAATTGCAATAACAGAAA
ACGGAGAGCAGCGAGTGGGCAGTAGCCAGCCAATAAAGGATAAAAGAAAGGCCACGCTGA
GTGACGAGTGAAAGAAGATGACTGATGAG
>X_5724701_5724770
ATTCAATTTCCCTAATTAAATTCCACAACCACCAGCATCCCCTTAACTCCCCGGAGGCGT
CGTAAAAGTT
>X_5792962_5793007
AATTGTCGAATATCATAAAGAATGGGGGCCAAAGGACGAGCACAAT
>X_5832892_5832954
ACGCGTTTTCATGTTTCATGTAAATGCAACATCAATTTCGCGCAGATGACTTAAGAAGTG
TCA
>X_5864769_5864836
TCGTTGTCCACTTTATTGGAGCATAAAATGTGAAAAAGGCTCCTTATTCACCGCCTTCTT
CTCCCTTT
>X_5866468_5866571
TTCAATATTTTTTGTTCCGCTCTGGCTTATCCCTGTTTTCATGAGCCCCATCAGACTTGT
ATTTGTCGACGACTCCTTCCAGCACCGCCCCATTATTGAGTAGG
>X_5866669_5866771
TAAATGACGTGTCGCCGCGGATTGTAATACTTCCAAAAGCTCATGAAGAATCCAGAGGAC
CCGCATATCTGTGCGCAACAAACAACTTCTTCGAATTCTCTTT
>X_5867072_5867101
GCTTCCGACAAGTGTCCGCTTCAGTCAACC
>X_5868149_5868259
GCGCTTCTTCACTATTTTCCCATTGCAGTTGCTCACATATCTAATTCATGTCAAATACTG
GTTAGCTGCACGCCACACATGCGCGCGCATATATTCTCTCACACATATAGA
>X_5869676_5869736
TTTCCATCATATCCTTTCCCATGGAATTCAATTTCGTTGCTCTTCAATGTCAATCAAGAG
A
>X_5891438_5891475
CCGCCTGAATTCTTGAACAAACGGTAGGCGTGCTCACG
>X_5973654_5973716
GCACACTGAGCCAATCTATCGCCGAGCGAGCTGCCGCGCCGTCTAATGTGCTTCAAATGC
GTA
>X_5976631_5976758
GCTGAGCCAATGGCTGCGGGCGCTCGATGCTCGATGGACAGCTCTGGAGGGCTCATTGGG
ACTCGTCTCAAAGGGCCCATTCTCTCAATTCTCTTCGTTTTCGTTACGCCTTATCCGCTC
TCTTTCAT
>X_6010809_6010933
TTTGTTATCAATGGAAAATAAGGCTTGGATAGCCAAGCACGAGCCAGGCGAAACTGTAGA
GTGGTCAGTGCTGTTGACCGTTTCGACCCACTTGATATTTGACTCACTTATTCTAACTCC
CTCCC
>X_6073997_6074088
CTATTTTAAACTATGCCAGTGCATTTTTCCAACATAATCCTCGACCACTTCCGGACAATG
ACGAGTAGACATTGGTTTACAATGCGTCAGAA
>X_6132757_6132862
TTTTTCTTGCTGTTTATAATATCAATGGCGACAAAGACAGGCCATCAATCTTTCCAGCTC
CCATGGGTATTTTTGAAAGAAGAAGTATCTGATAACATTACCGTAT
>X_6144690_6144726
AAAGATAACAGCTGTGTTACTAGTCATCGTAAACATT
>X_6233815_6233905
GACCTCGCTCAAAATTGTTTCGAATGGTTTCGAACGCTTTTCGACCCGGCGACCGCTGTT
CCGGTGTTACTGTCCGCTCTGAAGGTAATTA
>X_6591804_6591914
GGCAGCTGACGTTGATCGCATTTTTCGCAAAATGACAGCATATTTGCCGCATGTGATCTG
CGGCAATGCCGTAGGGCCACAAGCAAAAAGTATCTCTTCCGTGGCACCTTC
>X_6621897_6621968
AATAAATCTTGTGTGTAGGATAGTAAAGTTAAGCATTGCCACATGGAGTTGCCATAAAAC
CGTCGGGTTGGG
>X_6689108_6689193
AAAATCTGGCGGTTAGATGAAATGTCACGATTAGAGTGAGTGGCGCTTGAAAAATTGCGG
AAAGCTTCGGTGTGAAGCATCAATCT
>X_6692406_6692561
AGACCTTGAAGAAAAACGGTCTGTGGTTGTCCAGCAACGATTTCAAATGTGCCAACTAAC
CGTTTCTTTTGTCCGCATTAAAAGAACGCATGCGCGAAGGAACAATTCATTCCGTCAATG
ACAAGTGGTAAAAGAATGAATAAGGAACGATTTATG
>X_6893670_6893774
TTATCACCACATCCATCTGCGGACTTTACGCTTCAATACTTTTTGGTCAGGCAGGGCTTA
ATGTGCTATTAGACAAAACAAATACAAAAGACATGGGAAACAAGA
>X_6944899_6944983
GGCGCCACATTAGCGAGCAGACAGCAGCCGAGAGCCCCCGTTGGCCTCCGCCCTGCAATA
CAACAAAACACAGGCTCGACCAATC
>X_6946808_6946918
TAAAATTAGGAAGATTTTCACACATGACCACCCATCACAAGCGGACAAACACAGGCACTA
TGAAAGAACTACTACAGTAGCCATGAAAAGTGATAGAAAGTTGTGTGTTAG
>X_6951120_6951197
AAATTAAGGCGAGAAGCATCTCCTGCCTCTTTTTCCTTGAGTGACAACCTATAGTGTCAG
ATTGGACTAATTTGTATC
>X_6951720_6951767
CGAAATTAGGGGAAGATATACTTGCATATACATGAGTGAATGAGTGAG
>X_6954771_6954809
CTTACGCGTGATTAATAATTCACGCGATCGGCGTTTAAC
>X_6975224_6975337
ATGTCGGAAGAAATTTTGTTCATCCGCAAGTGGAAATACTAATAAACTCACTTGCAAAGT
GCTTCAGGGCGAAAGAGTAATTTAATAGTTATGCTGGATGATGGTGACGTGTTT
>X_6999388_6999433
TTCACTAGAAGCGGTCGCGCTGCCCACCATGCTATTAGAAAATGAT
>X_7002022_7002088
GCGCGTGTTAAAACTAGCCGTGGACACAAATTTATGATGATTAGTTGTTCTGGGTCTCCC
TAGTAGC
>X_7002882_7002912
TTGTGGAGGCGGAAAGAGATTATGCAATTTT
>X_7073613_7073682
CTTTTTCCATGGCTCCTCTGCCATCTTAATTATCTTTCATCGCACCTGATGTGATCGCTC
GACCCACTCT
>X_7219914_7219948
CCCACATTGCTTACTATTTTGCCATCGGAAACTTT
>X_7224649_7224703
CGACGTCTGTCCGTTTTAATCCACACAGACCATATCTTGTAATAGGAGAGCTTTT
>X_7234876_7234994
GCCTTCTTGCCAACTGCCACATACGCACACAAAACACATTGGATAGAGAAGAAAGTTGTT
TGCCAGTCGGATCTACGACTCCGCATCTTGCCTAGTGTCTCGGGAATTGAGAAAGAGCA
>X_7235050_7235105
CTTTCTTCCCATTCATAAATACTCGGCAAATGAACTTACTGAATTGAGAAAGAAAG
>X_7299628_7299662
ACACCACCCACACACGTCATCATGGCGTCATGTTC
>X_7462431_7462512
AAAAATGCATCGTCAATATTGTGAGATGAATCTATAATCAATCTAGCTTACGCCTGAATG
ACGGATATGGGAAAATGATGAG
>X_7462560_7462593
GATCGTTTGCACGAGCAATTGAGTTAAGGAGGTT
>X_7467872_7467918
AATCGGTGATGTGATGGATGGGAACATGAACACCTATGATTACGAAA
>X_7604670_7604795
GGCCAACGAAAAAGGAAATACGAAACGCGAGAAGAGGTTGCGACACCGATCCCGCGGTCC
CCCTCATTTAAAACATTCTCTACTAGTTTCGGTTTTGTGAGACCCAAGACACCACCAAAT
CTTTTT
>X_7606972_7607044
AGAAAAACGCTGCACTTCGTCTTGTCGCATTGATAAATGATACACAATATCATATCAATC
ATGACGACAAGAT
>X_7678471_7678513
CGCACATTTTTGAATTTCAAATGCAGTGAAAAGCATTCATCAG
>X_7698232_7698273
TGCCGCCTACGTTTTTATGCGATTTAGTATTTTATGGGATGC
>X_7747242_7747320
GATCCGCAACTTTTGAGGATCGCAAGATTTACGATGTCAGTAACTCCTATTGTCAAGCAA
ATCTCGAAACGATCCTATT
>X_7994255_7994290
CACATTGTGTTAATTGTTCAATCTTCTCGCTGACCA
>X_7994307_7994391
AGCGGAAAGAGCACTTTTGCGCGAATTGAGCTTCCAAAAACAGAAAAAGGAAATAGAGAT
GACAATGAGTTGAACAAACGAACAG
>X_8018509_8018600
CTGCCAAACTGCAATAGATGCATGTTGCTTGCCCAGCGTAAACATCACGCGGTGTGTGAA
TCAAATTCAGGTCGTTCCATCTTCAATTTACC
>X_8019738_8019779
GTTGTTTACCACTAGCGCCCACTTTAACCTATCTGCCACCTC
>X_8053861_8053892
AAATCGAAATCGGCACTTATCTCAACAGTATC
>X_8200062_8200114
AGTAATAAAGGAAGTAGTGTCGGAATTGGTGCCAATAACAATCAGCTGAGTGG
>X_8262755_8262809
AAGGTCCGCTTGCACCTATCATGTGTTCGATGAGACAGCGGCATCGGACCTTTGC
>X_8268261_8268342
AGGGGGCATATGCATACACATATTGCAATATGAATGATGCACATTCTCTTTCTGCTCACG
TCCCTTCCTTCGCCACCCTTCA
>X_8268687_8268758
AAACCAATTCTTCTTCTTCATTCTAGCAGAAACTATTGAAAATTCTGACGAATACATAGA
TTTAGTAGTGGT
>X_8390024_8390094
CATGCCACTCCATATGGTTTGGCATGTTGGATCGGATAATCGCAAATGCACATCATTTTG
TCAAGCGTTCT
>X_8434506_8434557
TTTTGGTTGACATTCGGCATTAGAACTTACGAGAATTGAACAAATAACCATC
>X_8528997_8529033
TGAAGCGGAAATATCAATCAGCCATTCAAATTCAATT
>X_8668667_8668811
TTCCGGTCATAGTCCTATCATTTTACATATTACGGGTGGCACAAGCTTGTGAGAACCCAT
TACTAATGTTACACTTGACGAGCATCATTACGCTCGTTGTCTTCTTCTTCACTCGCTATC
ATTGATCTATTTTCTTATTGTTCCA
>X_9102808_9102869
TGACATAAATCGTTTTTCCCAGAACGACTTCCCATAAAACAAGATCCGTTACATCCGCGA
TA
>X_9103143_9103234
GTCTCAACACCTTGTTATTATCAACCTCCAGCACGGACCGGAGATGGACACACCGCATCG
TCCGGCTTAACAATACTTATCTCATTTTCCGT
>X_9139990_9140045
CAGTATTTTCTAAATGCCATTCCGAGTTCTGAAATCACGCCACATTTCCCGACTTT
>X_9141271_9141361
ACGTGACATCATCAATTTTTAAAAGGCTCATTGCACTTGATCCAATTACCATCTGACCTC
ATATGACCTTAACCTAATCAAAAATGCAATA
>X_9473406_9473468
CGGCGGCCCTCTTATTGTTTATGACCTCATCCTAAAATTTTACGAAGTGCGGAAAGAAAT
TAG
>X_9482478_9482524
TGTGTTTGAGCTAGTGCCGGTTATCGTGAGAATGATTCAGAATTTTT
>X_9496198_9496252
GCTTCAGGTTTCAAATAATGCGATAGGGTTAGACACGTTAATTCAAGCGTTTCTC
>X_9501277_9501315
CGTCAATGATTTGAATATTCAATCTTTCTAGCGCTTTCC
>X_9504151_9504195
TGCCGTTCTCAAGAGACCATTAATGAGATCCGCATAAGATTATAT
>X_9507387_9507428
GAAATGTATACCATGTCAAATGCAAATGTTTGTGATGGATGA
>X_9511660_9511714
AAAATCCCATTACTTTTGCATAAATGGGTAGAGTGTTGAATAAACATGGAATCTT
>X_9739458_9739489
GAGATTGATGAATCATAAAAGTTAAAACGCGC
>X_9784609_9784690
AGCAGAAAAATAGTTCAAATAGTGAATTGAGAGAGCGCGAAAACAAAATATTCGTGAACA
AGTGGCCTTGTGTTTATGAGTG
>X_10113633_10113743
TCTTCTTCTTTGATTCCGGCAGTCGTTTTTATGAGACCAGCGGCGCTGAACAGAGCAACC
GCCGGACTGAATTGCTCGTTTCGGAACGCTTGCGAAAAAATCATAACTCAA
>X_10114762_10114826
CTAGTTAGTTTTACATGTGTGTCGTTCGTCTGTGAAACTAAATTATATTTGCGTTTCTTC
CACTT
>X_10115739_10115800
CCCGCACAGGAAATAGTTGGAATTGTGAAGAAGGGCAACCAATTCGTAGTCTAATTAAAA
CT
>X_10118873_10119026
GGGTGGGGGCGGCGATAGCTGATGCTTGCAAGAAAGTTTTTTGTTGTCTTCTTGTTTATA
TCAGCACAACAAGGGCGTGAAAATGTCAAAACCAGCAAGAAAGAGAGAGAAAGAGAGGAA
AAGTTACATTTTGTTTAGAGATTCACATCCGTCG
>X_10119394_10119489
GCGTAAGTTTTGGGACTCCTCGGCCGCGCTTTGACCAAAAACGAAACATATGCTCGTAAA
CATAAATTAAACTTTTGAGAGACGCTTCCTCCTCTC
>X_10120443_10120506
TATATCAAATAAAGAAGATTGAGATCCGCATTACTCTGCCATTCAATGGCCACAGAACTG
AACT
>X_10155255_10155296
AATTGAATTTGTAGACTTTCGAAAGCAACGAACCAAAACACT
>X_10501014_10501064
GTTTTTGTAATTGGCTTGAATTGACACCCATTAACCGGCACACCCGCTGTT
>X_10502275_10502307
CCCGGATTAACTTTGACTACAAAACATATGTCG
>X_10505021_10505142
ACAGAATTTCAACATTAGGCGGAATTGAAGTGAAACGGAGCGCAAAGCTAGGAAGAACAT
TAGCTCATCGAACCGAATGTATATTGCGCGTGTTTCTTCTCAGTCTTTTTCGGTGTAAAT
TT
>X_10505277_10505417
CCACTGACCATCGTGCGAGAGGCGGGGCATTGGACTACGGTGCGCATGACGTATGAACCA
ATAGTAGAAGGCGTGCGATTGAATGACACACACATACACCGATTGCAAAGCACTTTCTAT
GGTTAAACTACCTTTTGATCC
>X_10505657_10505742
AACGTCGAGATTGCCTTGGGATTGCCTCCTAAGTTTTCGCTTCATTGAACCTTGTTAGCT
AAACTGACAATTATTGTAAGATATCT
>X_10512606_10512663
AGTTCGACGGTTTGATGGTTCATTAAGTTGACACTATCGTTACATTTTATCTTGTCCT
>X_10514683_10514731
TCTTATCACATCTCATCGAAATACCGTACGCAGTGGACCACGAAAAATG
>X_10515431_10515489
TGACCTACCGCCTAATTCGAATTCATACGTTTCGGAAACTGAAGTGGTCAAATGTGTTC
>X_10515813_10515855
CTGCGTCTCGTGTTCCTACGGTGTTGCGTGATTCTTTGACGAC
>X_10516174_10516213
TTCATTAAAAGCGGATATCCGACCATTTCCAGCGGATGTT
>X_10591483_10591536
AGAGGCCACGCCATCTGTCATTAAGAAACAGCTCGACAACAAACTAGCACATCC
>X_10591539_10591577
GAGCTGTACACATTGATTGATAGACTGGTCGCGAAAAAT
>X_10591601_10591633
CAAAAAGTATGCATACTTTTATGCAAGTCTCAT
>X_10592903_10592938
ATTATATCTGTTTGAATAATGCAAATATTTTGGTGC
>X_10618715_10618813
CTTCATATTGACAGTATGAGGAAAGAAGGTAAACGAAATAGCACGCTCAACGGTAAGCAG
GCCAATTCGACATCAGCTTACCACACCCAAACGTTAACC
>X_10647537_10647617
CGAACGTTGTTTGCCTCGACCTACATATAGGTTATTGTAAGTAGCGCGCTAGGCCTTTTC
AAGTTTTCGGAACATGGAACA
>X_10704968_10705072
GATGTTGACAACAGGCGGTTGCAATTGGATAACCCCCAGCGCTTTGGAATCATTGAATAA
GGGTGGGGACAAGTGACAAAACTCTGTGATTGGGAGAAATTCGAC
>X_10927567_10927617
GGCCAATATTCAATCTGCATAATAAATAAGCGATCCGTACAAACAAAGACG
>X_10947929_10948028
GAGGGGCAGTGTAAATTTGCAAAAGCAATCAGTTAAAGAAGCAGAAAAAGAGATATTTGC
GGATGAGTGTCATTTGTTATAGATATTGCTTGACACATCA
>X_11032953_11033080
CCCATTGGGGTTAACGATATTTTCCACTCTAAGACGTAACGACTAATTTCCTCAGGGACC
ACCGCACTTGGCCCTTAGGCAACATATGTCATCCGATCGCTTAACGAAGGTTTCCGAATT
TTGAAGAA
>X_11123650_11123697
AATCGCGTGAAGCAATTTAGATAACATCGCGTGCTTAACTAATTTTTT
>X_11124645_11124714
CGACACTTGATATTGTGCATTTTGCATGATTGCTTCATTATGAGTTTCGCCTTTTTCCTG
TCCTCCCCAC
>X_11272230_11272266
CGTATGAATTTATGCAAAAACGCATGTCCAATAGGCG
>X_11471232_11471264
AGATTAGAAAAACTAATCTCATTTGCATCGTTC
>X_11476724_11476768
CATCTAGAGGAATGTTTCATCATCGTCATCATTTTATTCCAGAGA
>X_11477827_11477937
AAAAACCAGCTTTTTTATATATTTTATGCCGTTTGTCTCGCTGCGCGCCTGGCGAGATGA
AACAAAAAAGAACAGACAGAGCGAGCGTAAAGACTGTTGACAAAATACACA
>X_11478816_11478897
CGCCTTTTCGGCAATCGCGTTGCCTCATGATAGATCTTATGGCATAGTACAGATGCACTT
TTTTCCAACCAATCCGTTCGCA
>X_11478949_11479014
ACACACACACGAACTTTCCCGATTACTCGTCTCACCCCCAGGTCCTCAGCGTGTAGTTGA
GTCGGC
>X_11479950_11480071
CTGTTCAAACAGTCATTTGTTATTCAAGTATCTCGCTTTACATCCCACATTCTCCTCGTT
ATAATTCCTTTGGTACATGTATCCAATGTCCGTAAAGCCCATTAATCTTATTCCACTTAC
CA
>X_11605507_11605630
TGAGCCCTTGTAGAAGTATACACAATGCATCAAGAAGAAACGAGAAGGACGTTGTCGAGC
GAGTAATGTTGAACAGAGTGAGCGGCACCCCTCCCAGCCCTCCCTCTCGTTTTCTGTGCG
TCTC
>X_11754725_11754784
AATGATCAACGATGTACGCCTTATCTCGTATGTATTTCATTAACTCATTCGGTAAGATTT
>X_12047000_12047088
TCTTCATAACTCGCCGACTACTAACTTATGCAAAGCTGGCTCAAGATGTCGTGAAAATCA
CTAATTTGACGAGCGGCGCCCACTTTGAA
>X_12081505_12081593
AAACTCCCCAGAGAGCTACTAGTGTCAAGAAGTGTCCGGCTGGCCGTTTTTCATGGTTCT
TGTCGGCAGGCCAATCAAAACATGTTTAG
>X_12908442_12908476
ACTCGATTTTATAACCTATAATTGTATCGACCGGT
>X_13012678_13012716
GGAAGGCTCATTTATTCTGGTTGGATAGGTGCGCGAGGA
>X_13012743_13012786
ACAATATGTATACGGTATTGTTGCGCAGCAGGTGGCACTAAGAA
>X_13012810_13012849
ACATATGAATAGACAGAAAACAACTTGACTTATGAATATG
>X_13021657_13021705
TCAATGAATGAGCAATGTTATGTTGACATTGAATACAGAGTGAGCTCTT
>X_13157449_13157528
AAGGTCTCCTCTTCAAACAGGTGAGAGTGAAACTTGTCAATGCATACAATAGACAAATAT
GCACATGGTAGACCTATTTT
>X_13161566_13161630
AGAATAGCGGTCAGTCGACGAAAAGTGCAAAACATATTTATTTGCATTCAGGCAGATCAC
CCCGC
>X_13164419_13164463
AAATCGCCATTGGCTAGTTTTTGCTTCCGCGTATCTCAGGAGACG
>X_13166045_13166098
ATTCAGGTCAACTACTAACAATCCTAATTGTGCGACCCACTAGTTAATTTCGGA
>X_13167173_13167215
GATTGTCATTTTGAAACAATGTGATTCCGAAAAGTTTTACGAC
>X_13203562_13203608
CACTACTCTCCCAAATTAACGTATGCCCAGAGGGGTCTTCAAAGAGG
>X_13205641_13205691
CACCAATCAAAGAATACTCAAGAGCCGAGGATAATGATACTTCCTGTTTTG
>X_13209102_13209189
AGAGAGAGTATGCAAAATTCCGCAACACGACACTTTAGAATCTTCCACGTCCAACCAGGT
CCATTGGTCCCCTCCTCCTTTCAATCTA
>X_13212565_13212598
AAATAAATCTTCATGAATTAGTACCCATTAACCA
>X_13495973_13496063
CTCCATCACTCTATTCTATGGCCACCAATTTATTCTGTACTAGTTTTATTGCAACCGAAG
CAAATAACTATCATGATGGTGTCAAGAGAGC
>X_13806127_13806168
GTTCCATTTCTCCAGAGTGTGATAACTATGTACGTCTCTTGA
>X_14054043_14054141
AAAACGAAGCGCACACCGATTGCTCTTTTTCTCGCATTGGCACATTGGCACATTGAGCGT
GCGACACACTAGCAAAACGTGCCAATGTGCCATCATTCC
>X_14054296_14054345
CACTGACAACGAGCGCCGTCAATAATAATTAGAAACAGTTGGTTGCAAAA
>X_14185224_14185262
CTTAGCGTAATCTCAAAATCCACCCTAATCTTGATCTGC
>X_14633863_14633924
ACTCCCTTATCCACAGGAAATGATCGGAACTTCTTCCCCTCTCTTCACTTTGCATAAAAT
AT
>X_14633925_14634007
AGAGTGAAGTGAAGCCGAGAAATTTGATAATGCTAAGCACTTGTATAGTGGCAACTCTTG
CCGATCGCATTTTGAGCGGAAAT
>X_14775217_14775316
GTTATACGAGTTCGCAGCTGTCTTGTCGGATTTCAAACCATTTACATATATGACAGAGTG
AAGTGAGGAGCCCACGAGCACACCACATATCACCATGTTT
>X_14778191_14778290
ATAGTAATTACGAACACTCTACTCAATCGAATTATCGTGTTCGCCTTTCTATCCAATTGG
TTCAAAACTACATGAAAATCGAGTAATTGCTACTTTCCCG
>X_14780341_14780422
AGGCAGCTGTCAATTGCTGACACCTCGATAAATGCCCCGGCGATAAGTGTGCAATTTATG
CATGCAGTGGGTCGTAACCTTC
>X_14780447_14780477
CACAATGGCATATCTTTATCTAGATTTCCGG
>X_14823091_14823166
ATGTGCAGAGCGGTAGTATAACAACAGGAGAGACAAAACGTCCGCACCGCAATGCAAACG
CAAATGCTGATTTCTT
>X_15027872_15027953
ACGCGCGAACATAATTCTTGAATATATGACTAGTAAACTATGGTAATTCCCTGAAGAAAC
AGACTATTGTTGCGTTACGCAA
>X_15104536_15104580
GAAAGTGTCCTTTTCTTGTTTCCTAGGTCAGTGGGACATCAATCT
>X_15125578_15125671
ACAAAAAGTCGTTTTCTTCTACTCCTCTACTCTGCAGTGACACAAGAATCTAAGTGATCA
TCCAAATACTATTATGGGGCGATAGACTTTGTGT
>X_15158955_15159053
TGTCAGCTGACGAACATCGTTATTGTGAACTGATCAGTCATACGACACATTTCTGACCAA
AAGATAAATTGAGAAATTCATCAAGTTGATGTATCGCGC
>X_15273991_15274038
TTTTTAATGCGTTGAAAAACTAGATTTTCGTGCCAAGTGCGCAAATGG
>X_15294838_15294892
TAGAAATAACAAGTAAACGTGTCAAGTACGTTAGAACGTTTCGGTCCACACTTCT
>X_15298179_15298318
CACTCGCACAATTTACTGTCGATAGTTGGCCAAATGAGAGAAAGAAGCGACGGAAGCAGG
AAGACGGGGGAGTCCCCCTTTAGTTAGGGCAGTTATCTAACGCTTCCGAAAAGTCTGTGT
GAATGGCAAGCCACGCCCAC
>X_15298773_15298891
ACCAGTAGGCGGGATTAGAGGGATTCTATAGTTTTTCCGTTGTGCGGGTCGCTCTCCAGT
CAATGGTGAAGTTTTATAGACCAACAATGCACCAGTGCAAACTGATTTGTGCTCAGCTT
>X_15373156_15373197
TGCTGTTTTGCCAGTCTGGTTTTGCCACATGTGTTATATAAT
>X_15376578_15376650
GCGTTAAAAACTTCTAATAGAAAGGAAAAATACCCATTGAAATGAAATGACGGTGAGAGT
AAATAAAGAAACT
>X_15469390_15469473
TGATTTCAGGCACTCGAAACTTGTGAAATAGGCGATATGTCGTGTTAAGGTATACTAACA
CCGGAACTAATTGCTGTGTTGTCC
>X_15517518_15517552
ATGCCAAGGTCAATGTTGACACTAATCTCAGAAGC
>X_15518082_15518152
TATTATTTGATAAATAAATAAGTGTGAAACGGACGCACATTCACTTTTTGCACTCGAGTA
GCCACTTTGGT
>X_15551986_15552018
GAATGGCTCGAGTCAATATTTATTAGGCGGCAG
>X_15579484_15579530
GGAAATCGCCCCGCGCATAGTACTCAAATAAGCACTCACTTTCTGTC
>X_15668834_15668872
CTATTTCATCATGTGTGGCCTCTTAATTTATGTGCAAAA
>X_16082132_16082195
GGGCGTTGCGAACAACAAATAATAGTGAAGTTTGTTAGGATCATCCATACTTACCTTTAA
CTTT
>X_16597173_16597223
TTGTTGACAGACCATTCTAAGTGGTTAGCGTGTAAAACAAAAGAGCACTCG
>X_17002028_17002057
ACGTAATAGGAGACGTTATTAAGATGCGCT
>X_17003724_17003755
GGATGAGGATAACACAATTAACTGTTAGACGA
>X_17003897_17003941
CACCACCGGAAAACATCGATATCAATTGAATTGTTTATGGAAACG
>X_17325010_17325046
GATAGAGTAACCGGAAATGTTTGATCAGGTGACACAG
