# Supplementary material for: Parallel evolution of conserved non-coding elements that target a common set of developmental regulatory genes from worms to humans
Source: Genome Biol. 2007 Feb 2;8(2):R15. doi: 10.1186/gb-2007-8-2-r15 (PMC1852409; doi:10.1186/gb-2007-8-2-r15)
Supplement: Additional data file 9 — Coordinates of the wCNEs in the C. elegans genome, their nearest genes and their human orthologs. [file gb-2007-8-2-r15-S9.xls]

## Sheet: wCNEs and associated genes
Table S5.	wCNE coordinates in the C. elegans genome, their nearest genes (WS140), and their human orthologues.
	Orthologous clusters of genes were retrieved from Inparanoid (see Materials and Methods).
	*Human genes also associated with CNEs are marked by an asterisk.
Chr	Start	End	Nearest C. elegans gene	Orthologous genes in H. sapiens
I	784184	784219	T06A4.1	CPA2, CPA4, CPA1, CPA5, CPB1, CPA6
I	788281	788336	ZC123.3	ATBF1*, ZFHX4*
I	809296	809360	ZC123.3	ATBF1*, ZFHX4*
I	812208	812244	ZC123.3	ATBF1*, ZFHX4*
I	816072	816121	ZC123.3	ATBF1*, ZFHX4*
I	1837233	1837271	egl-30	GNAQ, GNA11, GNA14*
I	2156018	2156094	W03F11.6	MLLT4
I	2605550	2605606	ctn-1	CTNNAL1
I	2682877	2682938	F32B5.7
I	2697260	2697292	F32B5.2
I	2741061	2741105	Y71F9B.8
I	2741134	2741177	Y71F9B.8
I	2750885	2750922	plk-2	PLK1
I	2831419	2831462	pop-1	TCF7L2*, TCF7L1, LEF1, TCF7
I	2966436	2966474	bam-2
I	2967621	2967651	bam-2
I	2974918	2974971	Y71F9AR.2	RASL12
I	3105188	3105234	nhr-64	HNF4A, HNF4G
I	4029516	4029568	unc-73	TRIO, KALRN
I	4218418	4218472	C18E3.9
I	4222506	4222546	C18E3.9
I	4320949	4320995	anc-1	SYNE1, SYNE2
I	4406205	4406252	T21E12.3
I	4860814	4860853	C01F4.1
I	4862058	4862120	C01F4.1
I	4864049	4864095	C01F4.1
I	4872507	4872549	C01F4.2
I	4881295	4881348	F25F8.1
I	4881390	4881421	F25F8.1
I	4917795	4917844	F21F3.7
I	5096422	5096478	C30F8.3
I	5212794	5212852	sox-1
I	5216234	5216270	sox-1
I	5218203	5218239	sox-1
I	5316572	5316613	F48C1.5
I	5399517	5399577	C24A11.1
I	5485908	5486029	rpl-19	RPL19, ENSG00000182210
I	5784050	5784089	rnt-1	RUNX2, RUNX1, RUNX3*
I	5784130	5784169	rnt-1	RUNX2, RUNX1, RUNX3*
I	5789219	5789265	rnt-1	RUNX2, RUNX1, RUNX3*
I	5890300	5890399	C34G6.6
I	5949494	5949524	gpa-14
I	6007665	6007718	tmd-1	TMOD1, TMOD3, TMOD4, TMOD2
I	6011785	6011828	tmd-1	TMOD1, TMOD3, TMOD4, TMOD2
I	6171442	6171543	T09B4.7
I	6183161	6183232	T09B4.3
I	6206668	6206723	col-55
I	6244161	6244209	C48E7.7
I	6271780	6271817	C48E7.1
I	6284779	6284811	C10G11.9
I	6296802	6296894	C10G11.6
I	6341928	6341964	F26B1.1
I	6348336	6348380	bli-4
I	6543501	6543570	T10E9.3
I	6617389	6617433	D2092.5
I	6624111	6624162	D2092.4
I	6627382	6627439	D2092.8
I	6693883	6693936	C17F3.3
I	6701033	6701074	T23B3.4	CCKAR, CCKBR
I	6789690	6789745	cye-1	CCNE1, CCNE2
I	6835265	6835297	ser-3
I	6894381	6894420	C48B6.4
I	6904653	6904696	C48B6.5
I	7033572	7033619	F15C11.2	UBQLN1, UBQLN2, UBQLN4
I	7041387	7041439	sem-4	SALL1*, SALL3*, SALL4*, SALL2
I	7045456	7045506	sem-4	SALL1*, SALL3*, SALL4*, SALL2
I	7048790	7048825	sem-4	SALL1*, SALL3*, SALL4*, SALL2
I	7048892	7048930	sem-4	SALL1*, SALL3*, SALL4*, SALL2
I	7450576	7450630	unc-13	UNC13B
I	7556564	7556602	T25G3.1	KIAA1143, ENSG00000168390
I	7799089	7799125	D2005.6
I	7800847	7800891	D2005.6
I	7920636	7920701	F55D12.5
I	7963137	7963207	T22C1.8
I	8128429	8128463	lin-10	APBA2, APBA1
I	8359220	8359256	tba-5
I	8395149	8395203	F16D3.7
I	8401957	8402023	ngp-1	GNL2
I	8468156	8468237	unc-120
I	8485992	8486080	D1081.4
I	8487564	8487617	D1081.5
I	8511506	8511574	ceh-6	POU2F2, POU2F1
I	8514436	8514488	ceh-6	POU2F2, POU2F1
I	8570590	8570663	gon-2	TRPM1, TRPM3, TRPM6, TRPM7
I	8693126	8693159	hot-5
I	8784221	8784258	pqn-26
I	8820759	8820827	twk-30
I	8909714	8909743	unc-29
I	9216285	9216320	tag-15	FHL2
I	9462455	9462507	F46A9.1
I	9543806	9543842	C41G7.7
I	9549291	9549346	C36F7.1	IRX3*, IRX2*, IRX5*, IRX1*, IRX4*, IRX6*
I	9551851	9551998	C36F7.2
I	9553001	9553109	C36F7.2
I	9555011	9555088	C36F7.2
I	9558922	9559081	C36F7.2
I	9559680	9559814	C36F7.2
I	9560694	9560822	C36F7.2
I	9563333	9563367	C36F7.2
I	9563967	9563996	C36F7.2
I	9565313	9565347	C36F7.2
I	9716736	9716792	C04F12.9
I	9739902	9739955	C16C2.3	OCRL
I	9809271	9809324	F35C12.1
I	9809472	9809515	F35C12.1
I	9815207	9815267	F35C12.1
I	9867008	9867165	K10C3.4	ENSG00000006042
I	9925557	9925589	F52F12.5
I	9952094	9952225	sqv-5	CHSY1, ENSG00000198108
I	10017340	10017399	C03C11.1
I	10038441	10038487	F10G8.7	ERCC1
I	10043081	10043338	ncs-2
I	10045618	10045735	ncs-2
I	10045821	10045919	ncs-2
I	10397950	10398023	mgl-2	GRM1, GRM5
I	10403305	10403380	mgl-2	GRM1, GRM5
I	10502699	10502738	F37D6.4
I	10503206	10503243	F37D6.4
I	10507800	10507889	tag-68
I	10756794	10756839	daf-16	FOXO3A, FOXO1A, MLLT7
I	10761020	10761050	daf-16	FOXO3A, FOXO1A, MLLT7
I	10778917	10778964	daf-16	FOXO3A, FOXO1A, MLLT7
I	11508758	11508806	F32B4.8
I	12686036	12686079	ndx-1
I	13017303	13017336	pmr-1	ATP2C1, ENSG00000064270
I	14328626	14328665	src-2	FRK
I	14542706	14542800	Y105E8A.26	TJP2, TJP1, TJP3
I	14818041	14818091	smp-1	SEMA6A, SEMA6D, SEMA6B, SEMA6C
I	14845379	14845430	F32A7.3
II	510897	510955	srh-308
II	514777	514826	mab-9	TBX20
II	3795460	3795516	Y8A9A.2
II	4098829	4098858	R11F4.1	GKP3, GK, GK2*
II	4454650	4454680	twk-2
II	4814843	4814893	C33F10.5
II	4815334	4815370	C33F10.5
II	4815559	4815610	C33F10.5
II	4873293	4873381	col-73
II	4925440	4925531	R05F9.12	MGAM, SI
II	4966868	4966907	T27F7.2
II	4984909	4984957	T27F7.2
II	5118986	5119047	F09C12.6
II	5122648	5122741	F09C12.6
II	5141972	5142018	F58A6.1	ECH1
II	5152631	5152672	F58A6.6
II	5226588	5226627	dsh-1	DVL3, DVL2, DVL1L1, ENSG00000188776
II	5229098	5229157	EGAP2.2
II	5247840	5247903	ptr-6	ENSG00000182077
II	5273528	5273589	C54A12.4	DIRAS2, DIRAS1
II	5289130	5289236	ZK622.4
II	5309089	5309166	gcy-12
II	5462864	5462901	clr-1
II	5465713	5465758	clr-1
II	5511583	5511637	ZK177.8	SAMHD1
II	5578102	5578165	T25E4.1
II	5605599	5605729	C17G10.7
II	5723766	5723823	rab-3	RAB3C, RAB3A, RAB3B
II	5725410	5725444	rab-3	RAB3C, RAB3A, RAB3B
II	5727735	5727786	rab-3	RAB3C, RAB3A, RAB3B
II	5735899	5736003	hlh-14
II	5741074	5741126	hlh-14
II	5759018	5759096	F10C1.3
II	5780100	5780161	K05F1.6
II	5781627	5781685	K05F1.6
II	5781950	5782062	K05F1.6
II	5782531	5782601	K05F1.6
II	5861920	5862072	F55C12.7
II	5880258	5880309	F55C12.6
II	5881198	5881236	F55C12.1	RAB11FIP4, RAB11FIP3
II	5885233	5885279	F55C12.1	RAB11FIP4, RAB11FIP3
II	5886981	5887026	F55C12.1	RAB11FIP4, RAB11FIP3
II	5890087	5890143	F55C12.1	RAB11FIP4, RAB11FIP3
II	5947496	5947585	cdh-11	CLSTN1, CLSTN2, CLSTN3
II	5948779	5948812	cdh-11	CLSTN1, CLSTN2, CLSTN3
II	5962693	5962726	cdh-11	CLSTN1, CLSTN2, CLSTN3
II	6019234	6019301	ZK84.1
II	6020163	6020197	ZK84.1
II	6091634	6091733	fbf-2
II	6114027	6114142	C29H12.5
II	6114261	6114347	C29H12.5
II	6120436	6120593	C29H12.6
II	6141772	6141816	F57F10.1	SLC4A11
II	6144075	6144131	F57F10.1	SLC4A11
II	6148306	6148340	F57F10.1	SLC4A11
II	6148667	6148742	F57F10.1	SLC4A11
II	6149540	6149590	F57F10.1	SLC4A11
II	6149631	6149739	F57F10.1	SLC4A11
II	6149762	6149831	F57F10.1	SLC4A11
II	6161334	6161420	exp-1
II	6170004	6170128	hst-3	HS3ST4, HS3ST3B1, HS3ST2, HS3ST3A1, HS3ST6, HS3ST5
II	6230205	6230258	C30B5.7
II	6234155	6234283	T24H7.5
II	6244246	6244337	T24H7.5
II	6303262	6303299	C29F5.1
II	6324059	6324137	sma-6	BMPR1B, BMPR1A, ENSG00000185932
II	6385344	6385452	F58F12.1	ATP5D
II	6391946	6391998	F58F12.3
II	6395042	6395072	T25D10.2
II	6398793	6398876	T25D10.2
II	6408830	6408968	T25D10.4
II	6410500	6410629	T25D10.4
II	6410706	6410829	T25D10.4
II	6410865	6410976	T25D10.4
II	6416189	6416264	T25D10.4
II	6460861	6460915	K06A1.1	TFAP2C, TFAP2A*, TFAP2B, TFAP2E, TFAP2D*
II	6464419	6464482	K06A1.6	DGKZ, DGKI
II	6464726	6464797	K06A1.6	DGKZ, DGKI
II	6483639	6483692	T28D9.9
II	6566694	6566739	F18C5.5
II	6610431	6610549	C56C10.12	KIAA1632
II	6611729	6611798	C56C10.12	KIAA1632
II	6613544	6613599	C56C10.12	KIAA1632
II	6613675	6613710	C56C10.12	KIAA1632
II	6613836	6613904	mua-1
II	6705966	6706009	rpy-1	RAPSN
II	6707480	6707662	rpy-1	RAPSN
II	6707672	6707725	rpy-1	RAPSN
II	6707974	6708098	rpy-1	RAPSN
II	6712539	6712593	dpy-10
II	6724752	6724799	T14B4.8
II	6726085	6726136	T14B4.8
II	6729174	6729317	T14B4.9
II	6729336	6729387	T14B4.9
II	6729577	6729619	T14B4.9
II	6802687	6802741	tab-1
II	6808355	6808472	F31E8.5
II	6810725	6810763	snt-1	SYT1, SYT2, SYT5
II	6822424	6822499	F31E8.6
II	6825218	6825289	F31E8.1
II	6827350	6827381	F31E8.1
II	6828479	6828511	F31E8.1
II	6829246	6829339	F31E8.1
II	6832805	6832900	egl-27	RERE*, ATN1
II	6836075	6836138	egl-27	RERE*, ATN1
II	6836257	6836296	egl-27	RERE*, ATN1
II	6852116	6852192	C04A2.1	GRTP1
II	6934824	6934880	F22D3.5
II	6943814	6943950	F22D3.2	FLCN
II	7032505	7032576	ZK1127.7
II	7156774	7156819	C27H5.2
II	7200164	7200355	E04F6.6
II	7228005	7228038	F32A5.4
II	7228058	7228098	F32A5.4
II	7239823	7239895	aqp-1
II	7244016	7244053	F32A5.2
II	7258883	7258949	F32A5.8	ENSG00000186153*
II	7299341	7299475	C30G12.1
II	7317558	7317614	F21D12.2
II	7326796	7326835	F21D12.5
II	7358564	7358692	F43E2.9
II	7390221	7390407	C07D10.3
II	7404069	7404120	nas-7
II	7487455	7487551	cah-2	CA10, CA11
II	7489995	7490025	R10H1.1
II	7500759	7500834	R10H1.2
II	7507217	7507262	C28F5.1
II	7514683	7514758	C28F5.2
II	7516403	7516495	C28F5.2
II	7543090	7543130	rol-8
II	7562655	7562720	ZK1290.1
II	7564949	7565047	ZK1290.1
II	7565136	7565241	ZK1290.1
II	7565469	7565561	ZK1290.1
II	7566591	7566661	F35D2.3
II	7568291	7568329	F35D2.3
II	7570422	7570473	F35D2.3
II	7621293	7621337	R07G3.8	FAM49A, FAM49B
II	7625439	7625514	R07G3.8	FAM49A, FAM49B
II	7631175	7631312	R153.1	PDE4D, PDE4B, PDE4A, PDE4C
II	7635415	7635519	R153.1	PDE4D, PDE4B, PDE4A, PDE4C
II	7637927	7638037	R153.1	PDE4D, PDE4B, PDE4A, PDE4C
II	7640537	7640615	R153.1	PDE4D, PDE4B, PDE4A, PDE4C
II	7653848	7653905	R153.1	PDE4D, PDE4B, PDE4A, PDE4C
II	7673740	7673779	lir-1
II	7678516	7678687	lin-26
II	7678715	7678753	lin-26
II	7678803	7679019	lin-26
II	7795396	7795431	glr-4
II	7813565	7813633	cki-1
II	7814094	7814187	cki-2	CDKN1B, CDKN1C
II	7840494	7840585	klp-3	KIFC3
II	7852570	7852649	T09A5.5
II	7886733	7886782	T01H3.4
II	7893957	7894010	ptc-1	PTCH*, PTCH2
II	7921260	7921321	ZK669.1	ENSG00000137962, ENSG00000180448, GMIP
II	7931514	7931550	ZK669.7
II	7934633	7934671	ZK669.2
II	7934969	7935026	ZK669.2
II	7954056	7954129	C04H4.1
II	7969206	7969253	DH11.5
II	8095443	8095484	ltd-1	KY
II	8125574	8125634	ire-1	ERN1, ENSG00000134398
II	8126756	8126788	ire-1	ERN1, ENSG00000134398
II	8223955	8224044	dab-1	DAB1, DAB2
II	8319791	8319827	F14F11.1	KCNC1, KCNC2, KCNC3, KCNC4
II	8405014	8405050	F49E12.1
II	8494457	8494496	M05D6.9
II	8536058	8536093	W01C9.2
II	8676874	8676911	D2085.5	RPS3P2
II	8717700	8717915	T01B7.5	ENSG00000132467
II	8727826	8727873	T01B7.9
II	8728987	8729036	T01B7.9
II	8730639	8730712	rol-6
II	8732508	8732562	rol-6
II	8748152	8748226	K08F8.1
II	8822779	8822832	F46C5.1
II	8875078	8875161	T07D4.2
II	8890724	8890761	T07D4.4	ENSG00000168872, ENSG00000157349, DDX25
II	8893501	8893586	lat-1	LPHN3
II	8894418	8894508	lat-1	LPHN3
II	8897617	8897652	lat-1	LPHN3
II	8899243	8899293	lat-1	LPHN3
II	8899967	8900069	lat-1	LPHN3
II	8900538	8900667	lat-1	LPHN3
II	8901070	8901174	lat-1	LPHN3
II	8901647	8901695	lat-1	LPHN3
II	8902495	8902926	lat-1	LPHN3
II	8946293	8946472	T21B10.6
II	8960018	8960078	cal-2
II	8960436	8960485	cal-2
II	9024438	9024518	F37B12.1
II	9028072	9028123	F37B12.1
II	9029507	9029548	F37B12.1
II	9035160	9035218	gcs-1	GCLC
II	9061522	9061757	T24B8.3
II	9078589	9078656	T24B8.5
II	9078661	9078699	T24B8.5
II	9083768	9083813	T24B8.5
II	9307077	9307115	cam-1	ROR2, ROR1
II	9316927	9316967	D2013.3
II	9481287	9481350	T19H5.3
II	9571175	9571213	exc-7	ELAVL3, ELAVL4, ELAVL2, ELAVL1
II	9755480	9755522	ZK1321.1
II	9825905	9825938	Y53C12C.1
II	9901184	9901233	unc-4
II	9957630	9957675	egl-43	EVI1*, PRDM16*
II	9965544	9965576	R53.2	DTYMK, DTYMK
II	9992573	9992614	lec-3	LGALS9, ENSG00000171916, ENSG00000170298, LGALS4
II	9993382	9993422	lec-3	LGALS9, ENSG00000171916, ENSG00000170298, LGALS4
II	9993432	9993482	lec-3	LGALS9, ENSG00000171916, ENSG00000170298, LGALS4
II	9997121	9997152	lec-3	LGALS9, ENSG00000171916, ENSG00000170298, LGALS4
II	10012582	10012645	lec-2	LGALS9, ENSG00000171916, ENSG00000170298, LGALS4
II	10070986	10071054	die-1
II	10071747	10071788	die-1
II	10072477	10072512	die-1
II	10072569	10072611	die-1
II	10073342	10073377	die-1
II	10079746	10079831	die-1
II	10083535	10083578	die-1
II	10086295	10086360	ZK945.1
II	10086413	10086463	ZK945.1
II	10087831	10087874	ZK945.1
II	10325811	10325842	M02G9.1	ENSG00000187766, ENSG00000187874, KRTAP4-4, KRTAP4-5, ENSG00000189169, ENSG00000187175, ENSG00000198090, KRTAP4-2, KRTAP9-2(KRTAP9-3), ENSG00000172886, KRTAP9-9(KRTAP9-4), KRTAP4-10, KRTAP1-3(KRTAP1-1), ENSG00000198864, ENSG00000198083, ENSG00000182546, KRTAP1-5
II	10426879	10426912	E04D5.2
II	10433388	10433429	E04D5.3
II	10433469	10433505	E04D5.3
II	10516493	10516530	F59B10.4
II	10565828	10565869	C06A1.6
II	10621065	10621097	M28.1
II	10675291	10675340	ptb-1	PTBP1, ENSG00000165831, PTBP2, ROD1
II	10676261	10676291	ptb-1	PTBP1, ENSG00000165831, PTBP2, ROD1
II	10676316	10676359	ptb-1	PTBP1, ENSG00000165831, PTBP2, ROD1
II	10677375	10677432	ptb-1	PTBP1, ENSG00000165831, PTBP2, ROD1
II	10743617	10743648	C52A11.3
II	10754508	10754556	mpz-1	INADL, MPDZ
II	10769105	10769166	mpz-1	INADL, MPDZ
II	10804689	10804723	R06F6.6
II	10829812	10829882	mix-1	SMC2L1
II	10967078	10967142	ptp-3	PTPRS, PTPRD, PTPRF
II	10977433	10977464	ptp-3	PTPRS, PTPRD, PTPRF
II	10977486	10977539	ptp-3	PTPRS, PTPRD, PTPRF
II	10978370	10978520	ptp-3	PTPRS, PTPRD, PTPRF
II	10982651	10982681	ptp-3	PTPRS, PTPRD, PTPRF
II	10986745	10986780	ptp-3	PTPRS, PTPRD, PTPRF
II	10987833	10987935	ptp-3	PTPRS, PTPRD, PTPRF
II	10988712	10988835	ptp-3	PTPRS, PTPRD, PTPRF
II	10989794	10989832	ptp-3	PTPRS, PTPRD, PTPRF
II	10990620	10990691	ptp-3	PTPRS, PTPRD, PTPRF
II	11008747	11008776	col-81
II	11062610	11062672	unc-53	NAV2, NAV3, NAV1
II	11065458	11065509	unc-53	NAV2, NAV3, NAV1
II	11066381	11066416	unc-53	NAV2, NAV3, NAV1
II	11072437	11072483	unc-53	NAV2, NAV3, NAV1
II	11072594	11072635	unc-53	NAV2, NAV3, NAV1
II	11088262	11088301	unc-53	NAV2, NAV3, NAV1
II	11112346	11112405	mat-2	ANAPC1
II	11146862	11146893	F40F8.8	ARRDC3*, ARRDC4*, TXNIP
II	11189464	11189516	F37H8.5	IFI30
II	11194940	11194974	F37H8.5	IFI30
II	11202758	11202788	T06D8.1
II	11247450	11247500	T06D8.10
II	11247576	11247668	T06D8.10
II	11247762	11247796	T06D8.10
II	11268120	11268184	cut-1
II	11268298	11268369	cut-1
II	11281376	11281419	unc-130	FOXD4L3, ENSG00000184659, FOXD4, FOXD4L1, FOXD2
II	11285288	11285348	unc-130	FOXD4L3, ENSG00000184659, FOXD4, FOXD4L1, FOXD2
II	11286992	11287032	C47G2.3	TIMM22
II	11308020	11308059	T24F1.3	RASSF1, RASSF5
II	11415799	11415829	C05D12.1
II	11508655	11508720	B0334.6
II	11657556	11657614	nep-1	ECE1, ECE2
II	11752008	11752049	gpb-1	GNB1, GNB4, GNB2
II	11789782	11789833	F43G6.4
II	11791859	11791920	F43G6.4
II	11792263	11792353	F43G6.4
II	11792876	11792910	F43G6.4
II	11792958	11793044	F43G6.4
II	11793900	11793942	F43G6.4
II	11794494	11794623	F43G6.4
II	11796188	11796221	F43G6.11
II	11925315	11925390	hmg-12
II	11929661	11929734	lin-29
II	11930735	11930777	lin-29
II	11938755	11938794	lin-29
II	11943214	11943243	W03C9.8
II	11944640	11944678	W03C9.8
II	11947509	11947556	W03C9.8
II	11960797	11960866	W03C9.1
II	12347566	12347608	ras-1	RRAS2, RRAS
II	12354639	12354678	ras-1	RRAS2, RRAS
II	13028527	13028559	F18A11.4
II	13056632	13056681	zyx-1	ENSG00000162458, ZYX
II	13078884	13078940	F42G4.6
II	13674144	13674177	Y48E1A.1	POLR1A
II	13732665	13732716	Y54G9A.9
II	13810121	13810151	ZK131.11
II	14211196	14211238	hot-7
II	14428494	14428552	plx-2
II	14438125	14438179	K04B12.2
II	14570607	14570645	C01G12.1
II	14626887	14626926	C38C6.6
II	14653402	14653478	atg-2	SLC3A1
II	14706031	14706068	C09F9.2
II	14896358	14896400	cog-1	NKX6-1*, NKX6-2
II	14901539	14901573	cog-1	NKX6-1*, NKX6-2
II	14903225	14903283	cog-1	NKX6-1*, NKX6-2
II	14936711	14936751	E01F3.1	PDE3A, PDE3B
II	15206263	15206325	Y46E12BR.1
II	15255957	15256007	Y46E12BL.1
II	15258614	15258650	Y46E12BL.1
III	548728	548762	T22F7.1
III	736241	736273	gei-16
III	745671	745707	gei-16
III	792008	792042	snt-2
III	2532938	2532998	ceh-44	CUTL2*, CUTL1
III	3068802	3068868	ubl-1	RPS27A(UBB), ENSG00000198708, ENSG00000186259
III	3339684	3339756	F45H7.1
III	3339795	3339858	F45H7.1
III	3368378	3368450	prk-2	PIM1, PIM3, PIM2
III	3368479	3368543	prk-2	PIM1, PIM3, PIM2
III	3437357	3437414	K01A11.1
III	3532275	3532316	M01F1.7	PITPNM2, PITPNM1, PITPNM3
III	3556514	3556558	C54C6.4
III	3562831	3562885	nhr-6	NR4A2*, NR4A3, NR4A1
III	3569959	3569995	nhr-6	NR4A2*, NR4A3, NR4A1
III	3632537	3632592	C32A3.2
III	3689656	3689712	T27D1.3
III	3885085	3885114	tir-1	ENSG00000004139
III	4113840	4113895	C30D11.2
III	4117988	4118042	C30D11.2
III	4119871	4119904	C30D11.2
III	4208409	4208444	F43C1.1	ENSG00000081913, ENSG00000040199
III	4444830	4444860	nex-3
III	4456581	4456648	F56F3.3
III	4462314	4462368	F56F3.3
III	4516500	4516553	cdh-4	FAT, FAT2
III	4517983	4518017	cdh-4	FAT, FAT2
III	4523575	4523686	cdh-4	FAT, FAT2
III	4552240	4552290	M88.5	ENSG00000073792, ENSG00000159217, ENSG00000136231
III	4600432	4600463	mab-21	MAB21L1*, MAB21L2*
III	4600496	4600529	mab-21	MAB21L1*, MAB21L2*
III	4622210	4622258	F10F2.4
III	4626469	4626593	F10F2.7
III	4656554	4656602	T23F11.2
III	4666816	4666877	T23F11.4
III	4740989	4741043	ras-2	MRAS
III	4878464	4878514	arx-6
III	4967454	4967492	nca-2	VGCNL1
III	4970581	4970611	nca-2	VGCNL1
III	4970673	4970710	nca-2	VGCNL1
III	5132786	5132842	tbx-2	TBX2*, TBX3
III	5134684	5134743	tbx-2	TBX2*, TBX3
III	5139399	5139429	tbx-2	TBX2*, TBX3
III	5140650	5140764	tbx-2	TBX2*, TBX3
III	5218786	5218815	ZC155.2
III	5281284	5281321	clk-1	COQ7
III	5472788	5472822	lon-1	CRISPLD2, CRISPLD1, PI15, R3HDML
III	5563895	5563947	mlc-3
III	5632830	5632861	ckk-1	CAMKK2, CAMKK1
III	5643594	5643635	ckk-1	CAMKK2, CAMKK1
III	5679352	5679458	rps-12	RPS12, ENSG00000171579, ENSG00000170250, ENSG00000119826
III	5989269	5989351	T04C9.2
III	5989385	5989429	T04C9.2
III	5998748	5998787	T04C9.1	ARHGAP26, ARHGAP10, OPHN1
III	6315652	6315700	gar-2
III	6325280	6325314	C56G2.5
III	6326699	6326729	C56G2.5
III	6351588	6351639	C56G2.1
III	6649782	6649820	C13B9.4	CALCR, CALCRL
III	6666517	6666576	M01G4.1
III	6738305	6738346	K07E12.2
III	6738399	6738461	K07E12.2
III	6739201	6739247	K07E12.2
III	6742671	6742779	K07E12.1	ENSG00000165960
III	6747266	6747334	K07E12.1	ENSG00000165960
III	6748095	6748242	K07E12.1	ENSG00000165960
III	6801038	6801107	F28F5.3	LMO7, ENSG00000064042
III	6802172	6802218	F28F5.3	LMO7, ENSG00000064042
III	6805161	6805294	F28F5.3	LMO7, ENSG00000064042
III	6806280	6806418	F28F5.3	LMO7, ENSG00000064042
III	6819631	6819678	F28F5.6
III	6914970	6915009	T07E3.6
III	6922780	6922816	T07E3.1
III	7201628	7201690	toh-2
III	7203267	7203313	toh-2
III	7525046	7525083	lig-4	LIG4
III	7536778	7536808	lin-39	HOXA5*, HOXB5*, HOXC5*, HOXC6
III	7560059	7560096	R13A5.4
III	7618404	7618451	T04A6.1
III	7623054	7623087	ZK783.1	LTBP4, LTBP2, LTBP1, ENSG00000168056
III	7820034	7820089	egl-5
III	8146163	8146242	D2007.4	MRPL18
III	8153017	8153084	D2007.2
III	8198872	8198909	unc-36	CACNA2D3, CACNA2D4, CACNA2D2, CACNA2D1
III	8202624	8202664	snb-5
III	8215907	8215961	unc-86	POU4F3, POU4F2*, POU4F1*
III	8215972	8216051	unc-86	POU4F3, POU4F2*, POU4F1*
III	8397395	8397433	ZK353.2
III	8451929	8451992	C30C11.1	MRPL32
III	8455085	8455149	C30C11.1	MRPL32
III	8457577	8457643	C30C11.1	MRPL32
III	8459131	8459223	C30C11.1	MRPL32
III	8465898	8465968	F42H10.5
III	8466001	8466057	F42H10.5
III	8503552	8503615	C04D8.1	ARHGAP23, ENSG00000181601, ENSG00000167418, ENSG00000189185, ARHGAP21
III	8509671	8509726	ZC21.8
III	8509828	8509884	ZC21.8
III	8510550	8510668	ZC21.8
III	8512361	8512410	ZC21.8
III	8523253	8523328	ZC21.8
III	8564152	8564223	C02D5.1
III	8570349	8570378	C02D5.1
III	8570565	8570598	C02D5.1
III	8574466	8574500	C06E1.3	ENSG00000140254, ENSG00000140274
III	8577556	8577603	C06E1.3	ENSG00000140254, ENSG00000140274
III	8578455	8578528	C06E1.3	ENSG00000140254, ENSG00000140274
III	8580422	8580510	C06E1.3	ENSG00000140254, ENSG00000140274
III	8838673	8838764	F44E2.4
III	8961853	8961901	grl-25
III	8961976	8962067	grl-25
III	9134480	9134525	eat-4	SLC17A7, SLC17A6, SLC17A8
III	9162761	9162823	dgk-3	DGKB, DGKG, DGKA
III	9178336	9178436	tax-4	CNGA1, CNGA3, CNGA2
III	9225008	9225136	rnr-1	RRM1
III	9238097	9238178	T23G5.2	SEC14L1, ENSG00000103184
III	9242482	9242544	dat-1	SLC6A2, SLC6A3
III	9282055	9282103	K01B6.1
III	9300665	9300698	K01B6.3
III	9335081	9335141	elo-4
III	9451047	9451109	F54C8.7	ARFIP1, ARFIP2
III	9567335	9567412	C48B4.13
III	9648400	9648465	C15H7.3
III	9702095	9702266	tlk-1	ENSG00000146872, TLK1, ENSG00000188507
III	9744410	9744497	T05G5.1
III	9744541	9744585	T05G5.1
III	9860508	9860584	K11H3.7
III	9882803	9882843	ZK757.2
III	9910649	9910749	F40F12.5
III	9967037	9967089	R10E12.2
III	9968685	9968716	R10E12.2
III	9969995	9970073	R10E12.2
III	9972484	9972612	R10E12.2
III	9975803	9975836	R10E12.2
III	9976099	9976210	R10E12.2
III	9976720	9976811	R10E12.2
III	9978321	9978381	R10E12.2
III	9978391	9978510	R10E12.2
III	9978603	9978677	R10E12.2
III	9981549	9981593	C05B5.1
III	9983687	9983748	C05B5.1
III	10160471	10160553	mua-3	FBN2, FBN1, ENSG00000142449
III	10161954	10161994	mua-3	FBN2, FBN1, ENSG00000142449
III	10541444	10541490	T21C12.3
III	10782953	10782999	ptr-19	PTCHD1, ENSG00000124814
III	11082738	11082771	W09D6.4
III	11354303	11354339	T28D6.4	ENSG00000151458
III	11360783	11360859	T28D6.4	ENSG00000151458
III	11425487	11425543	Y47D3B.6
III	11448333	11448371	sbp-1	SREBF1, SREBF2
III	11459170	11459199	Y47D3B.11	ENSG00000108375, ZNRF3
III	11471908	11471954	Y47D3B.9
III	11472555	11472611	Y47D3B.9
III	11472643	11472673	Y47D3B.9
III	11558325	11558383	Y66D12A.12
III	11632435	11632478	Y66A7A.7
III	11774511	11774580	mdt-21	ENSG00000148950
III	11794469	11794532	twk-39
III	12141064	12141125	Y75B8A.6
III	12664087	12664118	Y111B2A.15	TPST1, TPST2
III	13036753	13036799	F14F7.5
III	13068189	13068223	Y39E4B.6
IV	67649	67684	T05C7.1
IV	71698	71731	B0545.3
IV	74305	74345	B0545.3
IV	152656	152725	Y38C1AA.8
IV	555781	555855	efn-4	EFNA1, EFNA5, EFNA3, EFNA2, EFNA4
IV	561517	561563	F56A11.7
IV	562353	562409	F56A11.7
IV	607809	607838	inx-18
IV	649424	649453	K11H12.9
IV	664101	664131	K11H12.7
IV	709389	709442	Y55F3C.7
IV	747325	747355	Y55F3C.3	KCNB1, KCNB2, KCNS3, KCNV1, KCNS2
IV	1915768	1915813	elt-6
IV	2044678	2044717	Y76B12C.1
IV	2297871	2297903	lin-1	ELK1, ELK3, ELK4
IV	2418486	2418537	Y38F2AR.12
IV	2475593	2475631	grd-16
IV	2979828	2979857	lad-2	L1CAM, CHL1, ENSG00000163531, ENSG00000091129
IV	2981248	2981299	lad-2	L1CAM, CHL1, ENSG00000163531, ENSG00000091129
IV	2983848	2983922	lad-2	L1CAM, CHL1, ENSG00000163531, ENSG00000091129
IV	3014728	3014845	Y54G2A.3
IV	3096331	3096367	Y67D8C.9
IV	3168802	3168880	Y67D8B.1
IV	3169010	3169061	Y67D8B.1
IV	3232850	3232920	Y67D8A.1	PHKB
IV	3279085	3279131	T26C12.3
IV	3760673	3760712	Y37E11AR.1
IV	3766538	3766570	vab-2
IV	3776258	3776298	vab-2
IV	3839099	3839148	F28F9.2
IV	3844099	3844138	F28F9.2
IV	3845840	3845888	F28F9.2
IV	3849733	3849782	zag-1	TCF8, ZFHX1B*
IV	3850285	3850325	zag-1	TCF8, ZFHX1B*
IV	3859231	3859267	zag-1	TCF8, ZFHX1B*
IV	3859335	3859383	zag-1	TCF8, ZFHX1B*
IV	4471539	4471572	M01H9.3
IV	4482957	4483028	M01H9.4
IV	4502472	4502510	ZK180.1
IV	4502537	4502578	ZK180.1
IV	4504042	4504092	ZK180.2
IV	4526239	4526287	ZK180.6
IV	4533157	4533186	ZK185.3
IV	4565615	4565660	F28E10.4
IV	4568526	4568601	F28E10.4
IV	4573094	4573136	F28E10.1
IV	4575710	4575764	F28E10.1
IV	4587236	4587302	F28E10.1
IV	5049313	5049345	msp-55
IV	5052511	5052545	msp-55
IV	5137988	5138046	soc-2	SHOC2
IV	5509567	5509618	unc-5	UNC5B, UNC5C, UNC5D, UNC5A
IV	5563543	5563577	T12E12.6
IV	5586536	5586569	fkh-7	FOXP3, FOXP1*
IV	5603541	5603587	fkh-7	FOXP3, FOXP1*
IV	5667339	5667373	bec-1	BECN1, ENSG00000196289
IV	5671664	5671710	srd-5
IV	5719449	5719484	H35B03.1
IV	5732107	5732154	H35B03.2	RPP30
IV	5754045	5754087	nhr-46
IV	5778541	5778582	C31H1.2
IV	5785763	5785794	C31H1.2
IV	5811194	5811350	C31H1.7
IV	5822186	5822222	C10G6.1
IV	5834347	5834410	C06E7.2
IV	5854574	5854627	C06E7.4
IV	5905507	5905542	H04M03.12
IV	5928028	5928072	H32C10.2
IV	5948928	5948958	rps-25	RPS25, ENSG00000188094, ENSG00000185641, ENSG00000198940
IV	5950949	5950990	rps-25	RPS25, ENSG00000188094, ENSG00000185641, ENSG00000198940
IV	5960069	5960113	K02B2.6
IV	5964731	5964779	B0350.3
IV	5972489	5972519	unc-44	ANK2, ANK3
IV	6053598	6053683	H16O14.2
IV	6061010	6061061	H16O14.1	SLC12A6, SLC12A4, SLC12A5, SLC12A7
IV	6061427	6061475	H16O14.1	SLC12A6, SLC12A4, SLC12A5, SLC12A7
IV	6098354	6098412	lag-1	RBPSUH
IV	6107440	6107477	M03D4.3
IV	6127444	6127485	M03D4.4
IV	6127514	6127553	M03D4.4
IV	6182417	6182498	C11D2.2
IV	6336711	6336744	mif-4
IV	6363133	6363192	smg-3	UPF2
IV	6383461	6383518	Y73B6BL.19	KCND2, ENSG00000171385, ENSG00000102057
IV	6393616	6393671	Y73B6BL.21	SFRP5, SFRP1, SFRP2
IV	6500912	6501043	pqn-89
IV	6574552	6574601	C43G2.2	ENSG00000151746, ENSG00000185963
IV	6756326	6756393	H34C03.2	USP4, USP15, USP11
IV	6790626	6790747	vha-8	ATP6V1E1, ATP6V1E2
IV	6836174	6836205	H20E11.1
IV	6856568	6856618	R13H7.2
IV	6953559	6953629	B0478.2
IV	6954813	6954895	jnk-1	MAPK10, MAPK8, MAPK9
IV	6956827	6956905	jnk-1	MAPK10, MAPK8, MAPK9
IV	6983938	6983975	ZK381.5	PRICKLE2, PRICKLE1, LMO6
IV	6984819	6984891	ZK381.5	PRICKLE2, PRICKLE1, LMO6
IV	6985076	6985122	ZK381.5	PRICKLE2, PRICKLE1, LMO6
IV	6987335	6987386	ZK381.5	PRICKLE2, PRICKLE1, LMO6
IV	6988406	6988516	ZK381.5	PRICKLE2, PRICKLE1, LMO6
IV	6988821	6988861	ZK381.5	PRICKLE2, PRICKLE1, LMO6
IV	6990189	6990229	ZK381.5	PRICKLE2, PRICKLE1, LMO6
IV	6994735	6994765	C25A8.5
IV	6997726	6997782	C25A8.5
IV	7002678	7002716	C25A8.4
IV	7088303	7088334	deb-1	VCL
IV	7116607	7116641	nas-8	MEP1B, MEP1A
IV	7152723	7152801	col-113
IV	7189026	7189099	C42D4.1
IV	7196362	7196410	R13A1.9
IV	7196445	7196512	R13A1.9
IV	7221831	7221867	R13A1.1
IV	7231052	7231107	D2024.4
IV	7236482	7236634	elo-3	ELOVL6, ELOVL3
IV	7317991	7318031	F42C5.9
IV	7320398	7320437	F42C5.9
IV	7387170	7387301	T12B3.4	MOBKL2B, MOBKL2A, MOBKL2C
IV	7417457	7417527	B0496.6
IV	7423322	7423420	B0496.4
IV	7620602	7620638	F45E4.3
IV	7629006	7629093	F45E4.5
IV	7651402	7651474	F45E4.11
IV	7663410	7663459	C08G9.1
IV	7672930	7672982	C08G9.2
IV	7674807	7674855	itr-1	ITPR1, ITPR3
IV	7679231	7679295	itr-1	ITPR1, ITPR3
IV	7723767	7723826	C50F7.6	ENSG00000165966, PDZRN3, PDZK4
IV	7924204	7924265	C49H3.3	ENSG00000139233, ENSG00000197326
IV	7943309	7943345	F20D12.5	CRIP1, ENSG00000185956
IV	7955993	7956095	ceh-19
IV	7982194	7982282	arf-3	ARF5, ARF4
IV	8000542	8000583	rig-4	SDK1, SDK2
IV	8002486	8002536	rig-4	SDK1, SDK2
IV	8006569	8006603	rig-4	SDK1, SDK2
IV	8036540	8036569	C26B2.5
IV	8040779	8040808	C26B2.5
IV	8048253	8048375	C26B2.4
IV	8051905	8051974	C26B2.4
IV	8058921	8058964	sax-7
IV	8067862	8067944	sax-7
IV	8068378	8068409	sax-7
IV	8068920	8068961	sax-7
IV	8171590	8171623	B0218.8	MRC1, MRC1L1, MRC2, PLA2R1, LY75
IV	8182484	8182534	pct-1	PCTK2, PCTK1, ENSG00000117266
IV	8276968	8277004	K07H8.5
IV	8320657	8320687	F35H10.3
IV	8322290	8322348	F35H10.3
IV	8369551	8369581	D2096.6
IV	8552243	8552288	Y59H11AL.1
IV	8660327	8660377	C49C8.6
IV	8921983	8922024	rap-1	RAP1B, ENSG00000176276, RAP1A
IV	9006205	9006250	unc-129
IV	9006990	9007030	unc-129
IV	9178448	9178482	C07C7.1
IV	9441092	9441163	F59B8.2	IDH1
IV	9539306	9539355	fbl-1	FBLN2, FBLN1
IV	9539359	9539424	fbl-1	FBLN2, FBLN1
IV	9816207	9816284	egl-20	WNT16
IV	9906592	9906636	F32B6.9
IV	9908766	9908863	F32B6.9
IV	9912214	9912304	F25H8.6
IV	9944491	9944563	gon-1	ADAMTS9, ADAMTS20
IV	9950348	9950413	gon-1	ADAMTS9, ADAMTS20
IV	9957167	9957228	T13H10.2
IV	9961216	9961253	T13H10.2
IV	9962949	9962980	T13H10.2
IV	9984277	9984337	C47E12.6
IV	9985265	9985407	C47E12.6
IV	10188646	10188689	K04D7.4
IV	10189691	10189747	K04D7.4
IV	10342315	10342368	unc-43	CAMK2B, CAMK2D, CAMK2A, CAMK2G
IV	10505152	10505222	C02F4.3
IV	10507793	10507825	C02F4.3
IV	10521155	10521193	C02F4.5
IV	10527492	10527541	cal-4
IV	10568878	10568910	T07G12.12
IV	10572226	10572258	efn-2	EFNB2, EFNB1, EFNB3
IV	10574618	10574650	efn-2	EFNB2, EFNB1, EFNB3
IV	10574827	10574882	efn-2	EFNB2, EFNB1, EFNB3
IV	10802556	10802597	C06G8.3	SLC39A2
IV	10810100	10810139	R13.1
IV	10828786	10828861	R13.2
IV	10868767	10868822	F13E9.11
IV	10970446	10970537	Y69E1A.8
IV	11037972	11038051	tag-144	ENSG00000134313
IV	11054428	11054485	lin-3
IV	11082786	11082902	let-70	UBE2D2
IV	11169681	11169733	nhr-67	NR2E1*
IV	11284241	11284277	F54D1.6
IV	11348404	11348451	klp-12	KIF21A
IV	11391534	11391626	tag-89	OR1M1, OR1N1, OR1E1, OR1F12P, OR1J1, ENSG00000188000, OR1J4, OR1F1, OR1E2, OR1J2, OR1S1, OR1N2, OR1G1, OR7D4, ENSG00000094661, OR7A17, OR7A5, OR1S2, OR1C1, OR1L6, OR7C1, OR7C2, OR1L4, OR1D2, ENSG00000127515, OR1L1, ENSG00000172148, OR1L3, OR7G3, OR7G2, OR1L8, ENSG00000180144, OR1K1, OR1A1, OR1D5(OR1D4), OR5V1, OR1Q1, ENSG00000180099, OR7G1, OR1A2, OR8B8, OR10A7, ENSG00000197849, OR2D2, OR2A12, OR…
IV	11487984	11488016	sms-1
IV	11499143	11499200	sms-1
IV	11568705	11568809	tag-13	SRGAP3, SRGAP1, SRGAP2, ARHGAP4
IV	11594379	11594555	F40F11.2
IV	11649426	11649475	ZK809.8
IV	11761116	11761149	T12A7.2
IV	11782991	11783073	T12A7.5
IV	11784344	11784387	T12A7.5
IV	11789739	11789853	H01G02.3
IV	11791353	11791388	H01G02.3
IV	11814044	11814115	M117.1
IV	11843999	11844138	F38H4.3
IV	11884550	11884612	let-653
IV	11884796	11884859	let-653
IV	11899554	11899637	nhr-43
IV	11998011	11998044	ZK617.4
IV	12130736	12130787	B0001.1
IV	12180472	12180575	nlr-1	CNTNAP5, CNTNAP4, CNTNAP3, CNTNAP2, CNTNAP1
IV	12188704	12188807	F20B10.2	CNTNAP5, CNTNAP4, CNTNAP3, CNTNAP2, CNTNAP1
IV	12192141	12192241	F20B10.2	CNTNAP5, CNTNAP4, CNTNAP3, CNTNAP2, CNTNAP1
IV	12197590	12197727	F35G2.1
IV	12197783	12197830	F35G2.1
IV	12198927	12199053	F35G2.1
IV	12200050	12200210	F35G2.1
IV	12403573	12403612	gex-3	NCKAP1, HEM1
IV	12425448	12425493	F08G5.5
IV	12425629	12425690	F08G5.5
IV	12552105	12552161	ZK795.1	IPMK
IV	12745129	12745184	C36H8.1
IV	13027233	13027279	mbk-2	DYRK2, DYRK3
IV	13118904	13118984	unc-30	PITX2*, PITX1, PITX3
IV	13125899	13125948	B0564.6
IV	13218279	13218356	C48D1.5
IV	13322626	13322697	fat-2
IV	13704310	13704350	tlp-1	ZNF503*, ENSG00000183779*
IV	13710489	13710528	C47A4.1	GNG10
IV	14032809	14032876	Y37A1B.6
IV	14290717	14290771	Y64G10A.7	EGFL3
IV	14622253	14622283	F13G11.1
IV	14870066	14870097	Y57G11C.38
IV	16036484	16036528	jac-1	ARVCF, CTNND1, CTNND2, PKP4
V	966246	966291	sqv-6
V	1323260	1323311	F16B3.2
V	1362988	1363018	snt-3
V	1364316	1364381	snt-3
V	1406025	1406078	snt-5
V	1473795	1473911	unc-60	CFL2, CFL1, DSTN, ENSG00000178323, ENSG00000188194
V	1562581	1562642	F52F10.1
V	1569814	1569857	cdc-25.2	CDC25C, CDC25A, CDC25B
V	1576060	1576122	cdc-25.2	CDC25C, CDC25A, CDC25B
V	1576163	1576211	cdc-25.2	CDC25C, CDC25A, CDC25B
V	1860801	1860834	T10B5.10
V	2081886	2081916	F36F12.3
V	2605378	2605428	F53E10.3
V	3454761	3454810	F27E11.2	SLC28A2, SLC28A1, SLC28A3
V	4355724	4355759	F32D1.3	ENSG00000179104
V	4433539	4433583	Y47D7A.15
V	4800584	4800647	R02F11.1
V	4963875	4963910	tam-1
V	5092857	5092904	C04F5.2
V	5194649	5194735	abu-8	ENSG00000187766, ENSG00000187874, KRTAP4-4, KRTAP4-5, ENSG00000189169, ENSG00000187175, ENSG00000198090, KRTAP4-2, KRTAP9-2(KRTAP9-3), ENSG00000172886, KRTAP9-9(KRTAP9-4), KRTAP4-10, KRTAP1-3(KRTAP1-1), ENSG00000198864, ENSG00000198083, ENSG00000182546, KRTAP1-5
V	5200112	5200148	Y47A7.2
V	5214635	5214685	Y47A7.1
V	5216720	5216783	Y49G5B.1
V	5219902	5219945	Y49G5B.1
V	5298211	5298256	ncx-2	SLC8A3, SLC8A1, SLC8A2
V	5299095	5299199	ncx-2	SLC8A3, SLC8A1, SLC8A2
V	5302569	5302683	ncx-2	SLC8A3, SLC8A1, SLC8A2
V	5307147	5307177	ncx-2	SLC8A3, SLC8A1, SLC8A2
V	5308078	5308135	ncx-2	SLC8A3, SLC8A1, SLC8A2
V	5319115	5319191	ceh-34
V	5319779	5319827	ceh-34
V	5321158	5321234	ceh-34
V	5321280	5321344	ceh-34
V	5359070	5359170	T09D3.4
V	5403621	5403758	C35A11.1
V	5404018	5404074	C35A11.1
V	5442366	5442477	F08F3.9
V	5561394	5561440	C18C4.5
V	5573244	5573404	C18C4.9
V	5574516	5574599	C18C4.9
V	5616778	5616849	M03E7.3
V	5624769	5624850	M03E7.1
V	5638943	5639060	acy-4	ADCY5, ADCY6, ADCY8, ADCY1
V	5677233	5677322	pqn-13	ENSG00000188155
V	5680733	5680787	pqn-13	ENSG00000188155
V	5696257	5696417	F25B4.8	PRR6, ENSG00000189291, ENSG00000188188
V	5700348	5700402	F25B4.9
V	5700759	5700821	F25B4.9
V	5767744	5767801	C53A3.2	ENSG00000184207, PDXP
V	5798698	5798742	ZC250.3
V	5798825	5798861	ZC250.3
V	5800059	5800116	ZC250.3
V	5851253	5851320	F26F12.3
V	5872617	5872657	C02G6.2	IDE
V	5892333	5892368	C04E6.7
V	5927539	5927590	C04E6.2
V	5961837	5961915	C10F3.4
V	5964285	5964374	C10F3.4
V	6002940	6003067	F29G9.4
V	6005201	6005245	F29G9.4
V	6013287	6013341	rpt-2	PSMC1
V	6015857	6015917	rpt-2	PSMC1
V	6025635	6025696	F29G9.2	ENSG00000175602, ENSG00000055813
V	6056030	6056096	R01B10.6
V	6137691	6137726	exp-2	KCNB1, KCNB2, KCNS3, KCNV1, KCNS2
V	6143792	6143918	exp-2	KCNB1, KCNB2, KCNS3, KCNV1, KCNS2
V	6146348	6146383	exp-2	KCNB1, KCNB2, KCNS3, KCNV1, KCNS2
V	6206883	6206967	tag-58
V	6230551	6230671	W06H8.6
V	6235806	6235936	K08B12.3	HDHD2
V	6295151	6295213	K12B6.9
V	6340118	6340211	T28C12.6
V	6340233	6340278	T28C12.6
V	6345305	6345417	T28C12.6
V	6347557	6347677	T28C12.6
V	6348838	6348902	T28C12.6
V	6349069	6349122	T28C12.6
V	6350935	6351026	F13H6.1
V	6355101	6355196	F13H6.1
V	6356813	6356940	F13H6.1
V	6357466	6357515	F13H6.1
V	6357903	6357999	F13H6.1
V	6361508	6361591	F13H6.1
V	6378721	6378764	F13H6.5
V	6391027	6391059	F57F4.2
V	6411511	6411639	F57F4.4
V	6458443	6458478	acl-9	LYCAT
V	6463063	6463144	unc-83
V	6464253	6464326	unc-83
V	6468975	6469073	unc-83
V	6472791	6472829	unc-83
V	6473958	6473996	unc-83
V	6476133	6476196	unc-83
V	6476575	6476639	unc-83
V	6477521	6477621	unc-83
V	6479528	6479610	unc-83
V	6481219	6481273	lec-10
V	6483131	6483279	lec-10
V	6509214	6509255	W01A11.7
V	6527512	6527564	F46E10.1	ENSG00000167107
V	6531422	6531501	F46E10.1	ENSG00000167107
V	6619320	6619396	cpr-4
V	6632252	6632289	ppt-1	PPT1
V	6664551	6664596	pmp-5
V	6684266	6684366	egl-46
V	6686310	6686403	egl-46
V	6703954	6704036	W02F12.3
V	6729230	6729291	ZC487.1
V	6736060	6736091	grl-8
V	6747548	6747636	T25F10.3
V	6754477	6754584	dbl-1	BMP5, BMP7, BMP6, BMP8B, BMP8A
V	6759636	6759750	dbl-1	BMP5, BMP7, BMP6, BMP8B, BMP8A
V	6772185	6772248	T25F10.6
V	6878486	6878623	unc-70	SPTBN1, SPTBN2, SPTB
V	6879511	6879545	unc-70	SPTBN1, SPTBN2, SPTB
V	6879559	6879606	unc-70	SPTBN1, SPTBN2, SPTB
V	6879884	6879948	unc-70	SPTBN1, SPTBN2, SPTB
V	6882276	6882464	unc-70	SPTBN1, SPTBN2, SPTB
V	6883264	6883313	unc-70	SPTBN1, SPTBN2, SPTB
V	6908710	6908835	odc-1	ODC1, ENSG00000142920, ENSG00000155096
V	6933255	6933288	Y57E12B.2
V	7105572	7105662	odr-2
V	7111654	7111683	odr-2
V	7113164	7113245	odr-2
V	7752443	7752481	T05B11.1
V	7874329	7874391	F40A3.5
V	7888829	7888890	F40A3.2
V	7890818	7890853	F40A3.6
V	8054326	8054398	sth-1
V	8403769	8403811	F52E1.9
V	8405878	8405976	F52E1.9
V	8438722	8438756	F52E1.13	NCOA7, OXR1
V	8545175	8545247	F25G6.7
V	8548602	8548690	nrs-2
V	8646086	8646151	F28A12.4
V	8648986	8649047	F28A12.4
V	8664047	8664118	ZC190.4
V	8664305	8664342	ZC190.4
V	8669344	8669375	ZC190.4
V	8671663	8671692	ZC190.4
V	8785533	8785568	C01B7.3
V	8803846	8803901	C01B7.5
V	8806085	8806115	C01B7.5
V	8917207	8917338	K06C4.7
V	8922561	8922653	H14N18.3
V	8946409	8946483	T19A5.3
V	8953809	8953853	gck-1	STK25, STK24, ENSG00000134602
V	8995891	8995991	F59E11.6
V	9011315	9011392	srx-2
V	9071596	9071643	T27E4.5
V	9281894	9281953	hlh-10
V	9480582	9480629	nas-3
V	9499511	9499600	K06A4.3
V	9601240	9601319	K09G1.3
V	9733750	9733878	F40F9.7
V	9770356	9770432	unc-42	PROP1
V	9771549	9771606	unc-42	PROP1
V	9792475	9792555	F46B6.7	ZNF277
V	9798739	9798828	F46B6.9
V	9913913	9913982	mec-9
V	9962309	9962415	T07C12.10
V	10042699	10042784	F57A8.1
V	10046019	10046069	F57A8.1
V	10048500	10048544	F57A8.1
V	10077360	10077432	F57A8.6
V	10178391	10178425	egl-3	PCSK2
V	10192866	10192929	ZK856.5	SMPDL3B, SMPDL3A
V	10273032	10273201	WBGene00004364
V	10330892	10330930	crm-1	CRIM1
V	10331147	10331225	crm-1	CRIM1
V	10333277	10333449	crm-1	CRIM1
V	10338665	10338711	arx-2	ACTR2, ENSG00000172704
V	10424623	10424708	col-13
V	10473815	10473872	egl-9	EGLN1, EGLN2, EGLN3*
V	10480708	10480793	Y32F6B.3
V	10480837	10480992	Y32F6B.3
V	10493017	10493171	aqp-5
V	10505694	10505749	WBGene00044024
V	10539361	10539621	tag-93	PPM1B, PPM1A
V	10565622	10565683	cat-4	GCH1
V	10572497	10572571	T21C9.3
V	10632558	10632609	mab-23
V	10633397	10633676	mab-23
V	10636864	10636931	mab-23
V	10669625	10669697	twk-12
V	10673732	10673841	ceh-22	NKX2-8, NKX2-2*, NKX2-5
V	10676705	10676833	ceh-22	NKX2-8, NKX2-2*, NKX2-5
V	10694035	10694207	gsp-1	PPP1CB
V	10700134	10700241	pph-1
V	10719589	10719670	T28B11.1
V	10721103	10721138	T28B11.1
V	10722038	10722212	T28B11.1
V	10725283	10725438	T28B11.1
V	10822847	10822941	C29A12.4	NRXN3, NRXN2
V	10825366	10825441	C29A12.4	NRXN3, NRXN2
V	10837634	10837679	C29A12.4	NRXN3, NRXN2
V	10859836	10859875	F53H10.2	TRERF1, ENSG00000156030
V	11188824	11188902	VK10D6R.1
V	11189331	11189403	VK10D6R.1
V	11208340	11208494	K10D6.3
V	11211881	11212038	K10D6.4
V	11212782	11212917	K10D6.4
V	11213284	11213363	K10D6.4
V	11213446	11213573	K10D6.4
V	11215054	11215132	K10D6.4
V	11216305	11216435	K10D6.4
V	11217211	11217396	T19B10.1
V	11234475	11234623	T19B10.5
V	11340514	11340749	T02E9.5
V	11342529	11342674	T02E9.5
V	11342804	11342859	T02E9.5
V	11354054	11354104	T02E9.1
V	11381564	11381626	cnb-1	PPP3R2
V	11406473	11406548	nas-19
V	11407243	11407339	nas-19
V	11408664	11408756	K03B8.6
V	11408779	11408820	K03B8.6
V	11432334	11432387	F57B7.1
V	11437703	11437753	F57B7.1
V	11448331	11448413	mig-17
V	11540794	11540834	F38B7.1	ZFP36
V	11612800	11612917	F35B12.4	SPINT1
V	11622697	11622737	F35B12.8
V	11622753	11622839	F35B12.8
V	11623903	11623978	F35B12.8
V	11630814	11630853	F35B12.10	GREM2, GREM1
V	11639740	11639812	T27F2.2	SIPA1L2, SIPA1L1, SIPA1L3
V	11641211	11641346	T27F2.2	SIPA1L2, SIPA1L1, SIPA1L3
V	11656564	11656602	T27F2.4
V	11680349	11680397	ape-1	TP53BP2, PPP1R13B
V	11680673	11680741	ape-1	TP53BP2, PPP1R13B
V	11698664	11698730	W05E10.5
V	11700166	11700222	W05E10.5
V	11701491	11701544	W05E10.5
V	11702512	11702594	W05E10.5
V	11702625	11702673	W05E10.5
V	11703734	11703825	ceh-32	SIX3, SIX6
V	11706189	11706273	ceh-32	SIX3, SIX6
V	11706741	11706820	ceh-32	SIX3, SIX6
V	11709101	11709202	ceh-32	SIX3, SIX6
V	11711431	11711565	ceh-32	SIX3, SIX6
V	11713934	11714056	tre-3
V	11767020	11767139	F55A11.1	MCFD2, ENSG00000146111
V	11809104	11809171	D2023.3
V	11847307	11847372	hmp-1	CTNNA2, CTNNA1, CTNNA3
V	11847535	11847797	hmp-1	CTNNA2, CTNNA1, CTNNA3
V	11862018	11862070	R13H4.5
V	11863036	11863077	R13H4.5
V	11901565	11901719	sma-1	SPTBN5
V	11901722	11901817	sma-1	SPTBN5
V	11948466	11948522	F58H1.6
V	11949561	11949603	F58H1.6
V	11950267	11950381	F58H1.6
V	11963337	11963435	F58H1.5
V	11972295	11972356	F58H1.7
V	11991796	11991839	C52E4.5	MAN1A2
V	12036564	12036644	kup-1
V	12037332	12037367	kup-1
V	12038865	12038939	kup-1
V	12039362	12039407	kup-1
V	12193292	12193373	dpy-30	ENSG00000162961
V	12202286	12202362	lon-3
V	12210374	12210474	vab-8
V	12211431	12211504	vab-8
V	12213676	12213746	vab-8
V	12213884	12213957	vab-8
V	12214232	12214307	vab-8
V	12214733	12214779	vab-8
V	12218937	12218999	vab-8
V	12223741	12223792	vab-8
V	12297745	12297819	srh-16
V	12299976	12300101	frm-7	ENSG00000139926, FRMD1
V	12329612	12329643	twk-13
V	12342835	12342876	F23H12.2	TOMM20
V	12353915	12353979	sqt-3
V	12360350	12360463	F23H12.5
V	12361082	12361143	F23H12.5
V	12528875	12528960	F45D3.1
V	12532731	12532773	F45D3.1
V	12539121	12539171	F45D3.2
V	12541933	12541993	F45D3.2
V	12551611	12551708	F45D3.3
V	12555944	12555985	F45D3.4
V	12558557	12558640	F45D3.4
V	12581276	12581308	grl-23
V	12738855	12738974	cky-1	ENSG00000174576
V	12744425	12744517	C15C8.3
V	12774390	12774425	F18E2.6
V	12876238	12876282	T07F10.3	ENSG00000180098
V	12891780	12891817	R90.5
V	12891859	12891934	R90.5
V	12898555	12898641	R90.1
V	12902200	12902301	R90.1
V	12905722	12905754	R90.2
V	12979347	12979417	shw-3	KCNC1, KCNC2, KCNC3, KCNC4
V	12984835	12984940	shw-3	KCNC1, KCNC2, KCNC3, KCNC4
V	13019476	13019544	cdh-6	SLC26A6(CELSR3), CELSR2, CELSR1
V	13020895	13021089	cdh-6	SLC26A6(CELSR3), CELSR2, CELSR1
V	13024975	13025051	cdh-6	SLC26A6(CELSR3), CELSR2, CELSR1
V	13106513	13106546	max-1	PLEKHH1, PLEKHH2
V	13107303	13107368	max-1	PLEKHH1, PLEKHH2
V	13107540	13107573	max-1	PLEKHH1, PLEKHH2
V	13109538	13109578	max-1	PLEKHH1, PLEKHH2
V	13113266	13113302	max-1	PLEKHH1, PLEKHH2
V	13162030	13162087	T09E8.1
V	13169390	13169421	T09E8.1
V	13205036	13205081	col-160
V	13217316	13217419	F57B1.6
V	13217541	13217603	F57B1.6
V	13218837	13218897	F57B1.6
V	13220942	13221040	F57B1.7
V	13223900	13223986	F57B1.7
V	13228631	13228819	C34D1.1
V	13235416	13235477	C34D1.2
V	13237048	13237108	C34D1.2
V	13239291	13239410	C34D1.2
V	13240123	13240160	C34D1.2
V	13244337	13244381	C34D1.2
V	13284195	13284236	F32F2.1	PLEKHG1
V	13288763	13288812	F32F2.1	PLEKHG1
V	13292518	13292560	F32F2.1	PLEKHG1
V	13292717	13292766	F32F2.1	PLEKHG1
V	13292791	13292838	F32F2.1	PLEKHG1
V	13355108	13355179	twk-43
V	13358001	13358062	F32H5.8
V	13379277	13379358	M04G12.1
V	13380958	13381012	M04G12.1
V	13394440	13394498	M04G12.4
V	13396042	13396074	M04G12.4
V	13397696	13397799	M04G12.4
V	13397821	13397853	M04G12.4
V	13398113	13398182	M04G12.4
V	13399024	13399114	M04G12.4
V	13399141	13399234	M04G12.4
V	13400216	13400354	M04G12.4
V	13400501	13400587	M04G12.4
V	13402210	13402259	F53F1.1
V	13417305	13417341	F53F1.5
V	13500089	13500178	T10G3.5	EEA1
V	13578675	13578769	C50B8.6
V	13604703	13604742	F53F4.6
V	13659053	13659118	H37A05.1	LPIN2, LPIN1, ENSG00000132793
V	13693196	13693246	T01D3.1
V	13811087	13811134	F53C11.8
V	14230519	14230550	T16A9.4
V	14234249	14234309	K02E11.1	SLC29A1, SLC29A2, SLC29A3
V	14430115	14430146	F23B12.1
V	14441726	14441759	F23B12.3
V	14487707	14487768	R02D5.4
V	14490092	14490201	R02D5.4
V	14493845	14493891	R02D5.4
V	14499331	14499388	R02D5.1
V	14504026	14504063	R02D5.1
V	14508684	14508740	R02D5.1
V	14510033	14510122	R02D5.1
V	14576878	14576923	gar-3	CHRM3, CHRM5, CHRM1, CHRM2
V	14584181	14584261	gar-3	CHRM3, CHRM5, CHRM1, CHRM2
V	14795448	14795496	C48G7.3	RIN2, RIN3, RIN1
V	15665782	15665811	F53E4.1	KLHDC3
V	16838884	16838920	tni-3	TNNI3, TNNI1, TNNI2
V	18599011	18599041	Y51A2D.15	KIAA1509, ENSG00000115355
V	20216981	20217029	Y113G7B.11
V	20647086	20647131	W01F3.1	ENSG00000152380, ENSG00000162391
V	20754371	20754417	pha-4	FOXA3, FOXA2, FOXA1
V	20778725	20778757	hif-1
V	20873607	20873641	F25C8.3	ENSG00000144406
V	20918680	20918733	Y44A6E.1
X	504943	504997	B0310.2
X	507068	507112	B0310.2
X	621865	621908	gei-10
X	640273	640381	WBGene00004011
X	698557	698655	F02G3.1
X	750575	750656	aex-3	MADD
X	908192	908257	F35H12.6
X	1018748	1018836	F55A4.2
X	1021876	1021954	F55A4.3
X	1062805	1062890	unc-1
X	2035283	2035338	Y102A11A.6	ENSG00000113719
X	2041682	2041777	Y102A11A.7
X	2045550	2045585	Y102A11A.8	FGFRL1
X	2050358	2050468	Y102A11A.1
X	2084177	2084245	F49H12.3
X	2087923	2087983	lsy-2
X	2103589	2103689	F53B1.3
X	2103774	2103821	F53B1.3
X	2142228	2142300	dpy-3
X	2152226	2152316	F48B9.5
X	2152663	2152748	F48B9.5
X	2188163	2188234	gap-1	RASA3, RASA2, RASAL1, RASA4, RASA4
X	2210302	2210385	peb-1
X	2210404	2210468	peb-1
X	2212905	2212977	peb-1
X	2213533	2213567	peb-1
X	2213662	2213770	peb-1
X	2214483	2214538	peb-1
X	2214903	2214944	peb-1
X	2215263	2215321	peb-1
X	2215374	2215431	peb-1
X	2215856	2215898	peb-1
X	2267356	2267414	AH9.3
X	2268275	2268309	AH9.3
X	2292179	2292247	T10H10.2
X	2292532	2292575	T10H10.2
X	2294323	2294376	T10H10.2
X	2334093	2334148	T01B6.1
X	2353496	2353530	T24D8.2
X	2358718	2358748	T24D8.1
X	2395360	2395398	C43H6.6
X	2425611	2425642	gcy-31
X	2456523	2456569	fox-1
X	2459892	2459931	fox-1
X	2460012	2460087	fox-1
X	2496074	2496214	K02E10.1
X	2497962	2498001	K02E10.1
X	2517424	2517484	syg-1	KIRREL3, KIRREL2, KIRREL
X	2518669	2518724	syg-1	KIRREL3, KIRREL2, KIRREL
X	2519679	2519732	syg-1	KIRREL3, KIRREL2, KIRREL
X	2522679	2522713	syg-1	KIRREL3, KIRREL2, KIRREL
X	2522758	2522829	syg-1	KIRREL3, KIRREL2, KIRREL
X	2523955	2524072	R11B5.1	TBC1D12, TBC1D14
X	2524948	2525017	R11B5.1	TBC1D12, TBC1D14
X	2536347	2536378	R11B5.1	TBC1D12, TBC1D14
X	2536703	2536758	R11B5.1	TBC1D12, TBC1D14
X	2552303	2552366	aat-3	SLC7A5, SLC7A8
X	2614535	2614585	T03G6.3	ENPP6
X	2661897	2661988	F54G2.1	BAIAP3, UNC13D
X	2674576	2674613	ser-7
X	2676330	2676359	ser-7
X	2679416	2679510	ser-7
X	2728817	2728849	unc-2	CACNA1A, CACNA1B, CACNA1E
X	2730011	2730090	unc-2	CACNA1A, CACNA1B, CACNA1E
X	2734806	2734857	unc-2	CACNA1A, CACNA1B, CACNA1E
X	2745190	2745290	unc-2	CACNA1A, CACNA1B, CACNA1E
X	2749003	2749188	unc-2	CACNA1A, CACNA1B, CACNA1E
X	2764838	2764882	F55F1.2
X	2767366	2767396	F55F1.2
X	2795914	2795951	tag-150
X	2879817	2879904	F53B3.5
X	2891512	2891548	B0410.3
X	2906192	2906353	nmy-1	MYH10, MYH9, MYH11, MYH14
X	2907365	2907421	nmy-1	MYH10, MYH9, MYH11, MYH14
X	2908033	2908067	nmy-1	MYH10, MYH9, MYH11, MYH14
X	2932111	2932208	Y71H10A.2	MLSTD2, MLSTD1
X	2950239	2950280	Y41G9A.5
X	2953529	2953660	Y41G9A.4	UBD(GABBR1)
X	2953741	2953793	Y41G9A.4	UBD(GABBR1)
X	2981815	2981872	Y41G9A.2
X	3062528	3062586	ceh-30	BARHL1, BARHL2*
X	3066433	3066537	ceh-30	BARHL1, BARHL2*
X	3066772	3066821	ceh-31	BARHL1, BARHL2*
X	3067099	3067181	ceh-31	BARHL1, BARHL2*
X	3069355	3069514	ceh-31	BARHL1, BARHL2*
X	3094375	3094439	wrt-2
X	3156552	3156590	klp-8
X	3179682	3179753	klp-4	KIF13A, KIF13B
X	3181575	3181616	klp-4	KIF13A, KIF13B
X	3183337	3183421	klp-4	KIF13A, KIF13B
X	3188386	3188457	klp-4	KIF13A, KIF13B
X	3200732	3200833	fax-1	NR2E3
X	3202514	3202585	F28B4.1
X	3218411	3218469	F28B4.2	RALGDS, RGL1, RGL2
X	3218529	3218580	F28B4.2	RALGDS, RGL1, RGL2
X	3219951	3220016	F28B4.2	RALGDS, RGL1, RGL2
X	3220880	3220913	F28B4.2	RALGDS, RGL1, RGL2
X	3226759	3226817	F28B4.2	RALGDS, RGL1, RGL2
X	3226905	3226967	F28B4.2	RALGDS, RGL1, RGL2
X	3251267	3251297	tba-9
X	3308559	3308621	WBGene00043980
X	3309637	3309786	F11D5.3	DDR2, DDR1
X	3309861	3309915	F11D5.3	DDR2, DDR1
X	3310666	3310699	F11D5.3	DDR2, DDR1
X	3310749	3310809	F11D5.3	DDR2, DDR1
X	3314541	3314594	F11D5.3	DDR2, DDR1
X	3314894	3314923	F11D5.3	DDR2, DDR1
X	3315149	3315219	F11D5.3	DDR2, DDR1
X	3316064	3316130	F11D5.3	DDR2, DDR1
X	3316348	3316449	F11D5.3	DDR2, DDR1
X	3316658	3316691	F11D5.3	DDR2, DDR1
X	3337147	3337240	F11D5.1
X	3350450	3350490	ZK816.4
X	3380095	3380157	ZK563.5	ENSG00000105875
X	3385768	3385799	ZK563.6
X	3412103	3412155	unc-78
X	3431026	3431065	ZK813.4
X	3432957	3433025	ZK813.4
X	3434335	3434376	ZK813.4
X	3438082	3438209	ZK813.3
X	3456215	3456279	ZK813.5
X	3465375	3465429	sax-3	ROBO2, ROBO1, ROBO3
X	3476722	3476756	wrt-6	DHH, IHH, SHH
X	3477598	3477671	wrt-6	DHH, IHH, SHH
X	3477690	3477758	wrt-6	DHH, IHH, SHH
X	3488300	3488370	C12D12.3
X	3527338	3527382	uvt-6
X	3549171	3549208	WBGene00004350
X	3596466	3596512	T27A10.6
X	3611422	3611482	C18B2.5
X	3658035	3658133	R11G1.1
X	3706367	3706417	C01C4.3	ENSG00000188322, ENSG00000187550
X	3741566	3741622	fkh-2	FOXL1, FOXC1, FOXL2, FOXC2, FOXD3*, FKHL18, FOXI1, FOXE3
X	3781174	3781221	F47B7.7
X	3821140	3821233	fkh-9
X	3823722	3823789	fkh-9
X	3824763	3824840	fkh-9
X	3850211	3850242	ceh-18	POU2F3
X	3851141	3851182	ceh-18	POU2F3
X	3851912	3851997	ceh-18	POU2F3
X	3854128	3854215	ceh-18	POU2F3
X	3855870	3855908	ceh-18	POU2F3
X	3857923	3858025	ceh-18	POU2F3
X	3858514	3858576	ceh-18	POU2F3
X	3858800	3858888	ceh-18	POU2F3
X	3859109	3859184	ceh-18	POU2F3
X	3859396	3859448	ceh-18	POU2F3
X	3859477	3859516	ceh-18	POU2F3
X	3859587	3859642	ceh-18	POU2F3
X	3862474	3862524	ceh-18	POU2F3
X	3863319	3863393	ceh-18	POU2F3
X	3866123	3866165	lim-4	LHX6, ENSG00000162624
X	3874797	3874831	lim-4	LHX6, ENSG00000162624
X	3879988	3880058	F47F2.1	PRKX, PRKY, ENSG00000177648
X	3889231	3889295	F47F2.1	PRKX, PRKY, ENSG00000177648
X	3889740	3889784	F47F2.1	PRKX, PRKY, ENSG00000177648
X	3900831	3900887	T22B2.4	RBM24, RNPC1
X	3900940	3900992	T22B2.4	RBM24, RNPC1
X	3902479	3902575	T22B2.4	RBM24, RNPC1
X	3903347	3903457	T22B2.4	RBM24, RNPC1
X	3906146	3906199	T22B2.4	RBM24, RNPC1
X	3951302	3951362	lin-18	RYK
X	3952814	3952847	lin-18	RYK
X	3955629	3955707	lin-18	RYK
X	3976929	3977039	C16B8.4
X	3981653	3981682	C16B8.4
X	3987209	3987239	R02E12.5
X	3990789	3990829	R02E12.5
X	3990854	3990937	R02E12.5
X	4058620	4058814	T06F4.1
X	4062229	4062302	T06F4.1
X	4062910	4063035	T06F4.1
X	4068313	4068344	T06F4.1
X	4072606	4072752	T06F4.1
X	4073857	4073915	T06F4.1
X	4073985	4074074	T06F4.1
X	4074642	4074686	T06F4.1
X	4082961	4083024	T06F4.1
X	4106954	4106994	WBGene00044021
X	4117150	4117223	F09F9.1
X	4123435	4123504	F09F9.3
X	4125252	4125294	F09F9.4
X	4128509	4128551	F09F9.4
X	4128846	4128884	F09F9.4
X	4129854	4129923	F09F9.4
X	4130017	4130083	F09F9.4
X	4144262	4144291	ZK470.2
X	4145159	4145207	ZK470.2
X	4153600	4153671	tag-22	NCK2, NCK1
X	4170868	4170924	ZK470.6
X	4171167	4171240	ZK470.6
X	4177345	4177454	ZK470.6
X	4238313	4238415	rab-37	RAB37, RAB26
X	4265587	4265704	C52B9.3	ENSG00000154114
X	4276594	4276649	C52B9.10
X	4339012	4339052	F14H12.4	STK3, STK4
X	4397693	4397753	D1079.1
X	4419498	4419580	dop-1	ADRA2B
X	4421194	4421318	dop-1	ADRA2B
X	4429538	4429594	F15A8.6
X	4448517	4448562	F25F6.1
X	4477774	4477814	ncr-1	NPC1, NPC1L1
X	4490399	4490513	F46H6.5
X	4498474	4498513	dgk-2	DGKE
X	4550023	4550087	ham-2
X	4553202	4553334	ham-2
X	4556103	4556159	ham-2
X	4574229	4574264	amt-1
X	4574817	4574866	amt-1
X	4576377	4576456	C05E11.3
X	4576524	4576565	C05E11.3
X	4592482	4592547	flp-12
X	4651525	4651621	F16H11.3	SLC29A1, SLC29A2, SLC29A3
X	4654929	4655022	ceh-1	GBX2*, GBX1
X	4667908	4668001	F16H11.1	ENSG00000161091
X	4675495	4675579	K02G10.3	ENSG00000166575
X	4711866	4711915	dnj-14	DNAJC5B
X	4721299	4721392	F55D10.4
X	4749222	4749291	lon-2
X	4761877	4762007	mls-2
X	4764937	4765119	mls-2
X	4784882	4784972	F43C9.2
X	4784996	4785046	F43C9.2
X	4800130	4800169	mig-13
X	4801179	4801222	mig-13
X	4812055	4812095	R08E3.4
X	4813504	4813610	R08E3.4
X	4860791	4860859	add-1	ENSG00000087274, ADD3, ADD2
X	4869730	4869818	tsp-14
X	4875462	4875520	tsp-14
X	4876982	4877066	tsp-14
X	4879546	4879654	tsp-14
X	4879793	4879873	tsp-14
X	4884566	4884632	T07F12.3
X	4949984	4950069	tag-126	ADRB1, ADRB2, ADRB3
X	4992390	4992419	lfi-1	CROCC, ENSG00000198480, CEP2
X	5040231	5040264	ZC449.5
X	5040772	5040847	ZC449.5
X	5041402	5041440	Y64H9A.2
X	5042482	5042530	Y64H9A.2
X	5042591	5042663	Y64H9A.2
X	5084263	5084312	C42D8.4	FEV
X	5096143	5096185	acn-1	ACE, ACE2
X	5097565	5097645	acn-1	ACE, ACE2
X	5099985	5100039	vit-2
X	5117578	5117625	apl-1	APLP1, APLP2
X	5128756	5128843	C31H2.1	ENSG00000162065
X	5129531	5129607	C31H2.1	ENSG00000162065
X	5142604	5142655	C31H2.1	ENSG00000162065
X	5173345	5173406	T03G11.3	ENSG00000118491, ENSG00000104427
X	5191689	5191757	zig-6
X	5193448	5193508	pqn-62
X	5193620	5193682	pqn-62
X	5195684	5195741	pqn-62
X	5268268	5268403	Y34B4A.4
X	5311323	5311379	sto-2
X	5316999	5317089	sto-2
X	5326060	5326099	C26B9.5
X	5400660	5400716	C03F11.3
X	5451605	5451647	C25F6.6
X	5451689	5451778	C25F6.6
X	5451783	5451839	C25F6.6
X	5456972	5457239	C25F6.4
X	5459626	5459689	C25F6.4
X	5467444	5467532	C25F6.3	DPYD
X	5475214	5475292	dlg-1	DLG1, DLG2, DLG4, DLG3
X	5493476	5493593	T23F2.1
X	5509518	5509659	T23F2.3
X	5543514	5543637	C54G7.1
X	5566066	5566102	C38C5.1
X	5572684	5572886	mec-2	STOM, STOML3
X	5620002	5620069	tag-24	ADRA2A
X	5658297	5658390	T22B7.7
X	5659746	5659821	egl-13
X	5661300	5661567	egl-13
X	5661617	5661705	egl-13
X	5662852	5662992	egl-13
X	5663030	5663123	egl-13
X	5670678	5670826	egl-13
X	5697407	5697525	W01C8.5
X	5701279	5701331	W01C8.5
X	5702684	5702803	W01C8.5
X	5703256	5703341	W01C8.5
X	5704174	5704242	cat-1	SLC18A3
X	5711151	5711220	cat-1	SLC18A3
X	5712430	5712497	E03E2.1
X	5724701	5724770	WBGene00004349
X	5730559	5730614	WBGene00004349
X	5733890	5733928	WBGene00004349
X	5734083	5734130	WBGene00004349
X	5772996	5773073	sym-3	ENSG00000162636
X	5792962	5793007	F46G11.1	PEO1
X	5802524	5802598	F13D11.3
X	5811857	5812008	F13D11.3
X	5812321	5812435	F13D11.3
X	5816773	5816848	hbl-1	ZNF335
X	5818445	5818550	hbl-1	ZNF335
X	5818965	5819069	hbl-1	ZNF335
X	5819648	5819703	hbl-1	ZNF335
X	5821889	5821921	hbl-1	ZNF335
X	5832892	5832954	F13D11.4
X	5854909	5854981	hog-1	DHH, IHH, SHH
X	5855541	5855677	hog-1	DHH, IHH, SHH
X	5857379	5857415	hog-1	DHH, IHH, SHH
X	5860334	5860440	F49E10.5	CTBP2, CTBP1
X	5864769	5864836	F49E10.5	CTBP2, CTBP1
X	5866468	5866571	F49E10.5	CTBP2, CTBP1
X	5866669	5866771	F49E10.5	CTBP2, CTBP1
X	5867072	5867101	F49E10.5	CTBP2, CTBP1
X	5868149	5868259	F49E10.5	CTBP2, CTBP1
X	5869676	5869736	F49E10.4
X	5891438	5891475	F49E10.2
X	5956332	5956381	R07E4.1
X	5973654	5973716	kin-2	PRKAR1A
X	5976631	5976758	kin-2	PRKAR1A
X	6010809	6010933	C09B8.3
X	6026766	6026823	C09B8.5
X	6050240	6050286	pak-1	PAK3, PAK1, PAK2
X	6050863	6050893	C45B2.6
X	6073997	6074088	ggr-2
X	6100987	6101074	C15H9.4	TMCC1, TMCC2, TMCC3
X	6118218	6118295	C15H9.2
X	6132757	6132862	Y72A10A.1
X	6133237	6133308	Y72A10A.1
X	6134325	6134452	Y72A10A.1
X	6138520	6138558	Y72A10A.1
X	6144690	6144726	C34H3.1
X	6155327	6155429	C34H3.1
X	6155545	6155581	odd-2	OSR2, OSR1
X	6163637	6163702	odd-2	OSR2, OSR1
X	6165308	6165350	T25B2.2
X	6220926	6220978	C14F11.2
X	6233815	6233905	C14F11.4
X	6236121	6236212	hsp-43
X	6244380	6244535	C14F11.1	GOT2
X	6251479	6251508	W05H9.3
X	6252094	6252129	W05H9.3
X	6254286	6254346	W05H9.3
X	6277322	6277364	col-166
X	6278349	6278400	col-166
X	6278497	6278578	col-166
X	6291575	6291608	T07H6.5	CSMD3, ENSG00000183117, CSMD2
X	6309361	6309457	T10E10.3
X	6323099	6323174	col-167
X	6410391	6410460	mup-2	TNNT1, TNNT2, TNNT3(MRPL23)
X	6461812	6461889	K04E7.1
X	6485212	6485256	gar-1
X	6485713	6485816	gar-1
X	6495781	6495917	C15B12.6
X	6515400	6515509	F22A3.1	SPDEF
X	6573995	6574034	T14E8.3
X	6574434	6574534	T14E8.3
X	6576343	6576402	T14E8.3
X	6591804	6591914	T28B4.1
X	6621897	6621968	C25B8.4
X	6689108	6689193	F38B6.6	ENSG00000125247
X	6691033	6691068	F38B6.6	ENSG00000125247
X	6692406	6692561	F38B6.3
X	6741098	6741153	mdl-1	MXD3, MXD1, MXI1, MXD4
X	6775032	6775066	irk-1
X	6825996	6826027	F41B4.1
X	6847973	6848051	C53B7.2
X	6848165	6848275	C53B7.2
X	6893670	6893774	unc-6	NTN1
X	6900014	6900094	F14B8.4
X	6905814	6905914	F14B8.2
X	6944899	6944983	C16E9.1
X	6946808	6946918	inx-1
X	6951120	6951197	inx-1
X	6951720	6951767	inx-1
X	6954771	6954809	inx-1
X	6957224	6957266	inx-1
X	6958208	6958302	inx-1
X	6958709	6958838	inx-1
X	6958909	6958961	inx-1
X	6959076	6959170	inx-1
X	6961459	6961622	inx-1
X	6962554	6962670	F01E11.3
X	6962874	6962970	F01E11.3
X	6975224	6975337	F01E11.3
X	6999388	6999433	F01E11.5
X	7002022	7002088	F01E11.5
X	7002882	7002912	F01E11.5
X	7013450	7013534	cah-5	CA7, CA2, CA13, CA1, CA3, CA5B, CA5A, CA8
X	7026629	7026704	R173.4
X	7037357	7037490	R173.3
X	7038088	7038166	R173.3
X	7057307	7057380	B0403.5
X	7073613	7073682	WBGene00043982
X	7151284	7151412	C54D1.5	LAMC1, LAMC3
X	7158669	7158746	pgp-10
X	7173244	7173297	bar-1
X	7215705	7215792	ZK867.1
X	7219914	7219948	ZK867.1
X	7224649	7224703	ZK867.1
X	7234876	7234994	F46H5.3	CKB, CKM, ENSG00000166998, ENSG00000168775, CKMT2, ENSG00000183884
X	7235050	7235105	F46H5.3	CKB, CKM, ENSG00000166998, ENSG00000168775, CKMT2, ENSG00000183884
X	7244075	7244128	F46H5.7
X	7284546	7284589	unc-10	ENSG00000079841, RIMS2*
X	7299628	7299662	K03A1.4
X	7427300	7427335	C10A4.8
X	7456868	7456911	sox-2	SOX30
X	7457940	7457992	sox-2	SOX30
X	7458039	7458088	sox-2	SOX30
X	7462431	7462512	sox-2	SOX30
X	7462560	7462593	sox-2	SOX30
X	7464355	7464418	sox-2	SOX30
X	7467872	7467918	sox-2	SOX30
X	7523838	7523884	F46C8.3
X	7534503	7534627	ceh-14	LHX3, LHX4
X	7544886	7544925	col-174
X	7545139	7545236	col-174
X	7604670	7604795	twk-17
X	7606972	7607044	twk-17
X	7608085	7608223	twk-17
X	7612506	7612547	twk-17
X	7616415	7616472	twk-17
X	7620124	7620235	F26A10.1
X	7640078	7640114	F26A10.2
X	7641614	7641663	F26A10.2
X	7641938	7641988	F26A10.2
X	7642045	7642081	F26A10.2
X	7643852	7643885	F26A10.2
X	7648071	7648172	F27D9.3
X	7648296	7648503	F27D9.3
X	7649504	7649690	F27D9.3
X	7655743	7655792	F27D9.4
X	7661303	7661376	F27D9.5	PCCA*
X	7678471	7678513	F27D9.8	SNTG2, SNTG1
X	7698232	7698273	kvs-1	KCNB1, KCNB2, KCNS3, KCNV1, KCNS2
X	7716006	7716083	spp-14
X	7716328	7716457	spp-14
X	7747242	7747320	ref-2	ZIC2*, ZIC1*, ZIC3, ZIC4*, ZIC5*
X	7861441	7861513	cca-1	CACNA1I, CACNA1G
X	7866188	7866244	cca-1	CACNA1I, CACNA1G
X	7871399	7871455	C39D10.8
X	7872625	7872666	C39D10.8
X	7873829	7873867	C39D10.8
X	7874762	7874857	C39D10.8
X	7948577	7948646	tnt-3	TNNT1, TNNT2, TNNT3(MRPL23)
X	7994255	7994290	F45E1.7	PACSIN2, PACSIN1, PACSIN3
X	7994307	7994391	F45E1.7	PACSIN2, PACSIN1, PACSIN3
X	7998585	7998720	F45E1.7	PACSIN2, PACSIN1, PACSIN3
X	8001406	8001466	F45E1.2
X	8001683	8001714	F45E1.2
X	8003449	8003520	F45E1.2
X	8014773	8014819	C34D10.2	ENSG00000132478, UNKL
X	8018509	8018600	C34D10.2	ENSG00000132478, UNKL
X	8019738	8019779	C34D10.2	ENSG00000132478, UNKL
X	8053861	8053892	dim-1
X	8086750	8086806	dao-3
X	8200062	8200114	C17H11.6	IBRDC3, RNF19
X	8255476	8255601	M60.6
X	8257723	8257827	M60.7	ANKRD27
X	8258135	8258222	M60.7	ANKRD27
X	8262755	8262809	M60.7	ANKRD27
X	8268261	8268342	F13B9.6
X	8268687	8268758	F13B9.6
X	8285341	8285521	F13B9.2
X	8353347	8353414	F55E10.7
X	8354685	8354746	F55E10.7
X	8390024	8390094	wrk-1
X	8392953	8393005	wrk-1
X	8395371	8395433	wrk-1
X	8397088	8397265	wrk-1
X	8397446	8397498	wrk-1
X	8398770	8398878	wrk-1
X	8401555	8401676	F41D9.5	SLC26A2, SLC26A1
X	8418426	8418479	spp-13
X	8426340	8426381	tth-1
X	8434506	8434557	kin-9
X	8444611	8444645	F16F9.1	ENSG00000089486
X	8455913	8455978	dpy-6
X	8456030	8456104	dpy-6
X	8477397	8477731	nhr-14
X	8479140	8479242	nhr-14
X	8485538	8485589	nhr-14
X	8486871	8486958	T01B10.5
X	8502823	8502888	grd-4
X	8502903	8502962	grd-4
X	8505601	8505685	H03E18.1
X	8505741	8505779	H03E18.1
X	8507702	8507767	H03E18.1
X	8528997	8529033	flp-5
X	8580334	8580364	F18E9.4
X	8580520	8580564	F18E9.4
X	8616182	8616313	K01A12.2
X	8631246	8631346	K01A12.3
X	8637008	8637101	F12D9.1
X	8644720	8644800	F12D9.1
X	8648053	8648109	F12D9.2
X	8648693	8648737	F12D9.2
X	8649991	8650100	F12D9.2
X	8650152	8650278	F12D9.2
X	8652484	8652554	F12D9.2
X	8653260	8653302	F12D9.2
X	8654431	8654541	rig-1
X	8657854	8657937	rig-1
X	8658131	8658220	rig-1
X	8661006	8661109	rig-1
X	8668667	8668811	rig-1
X	8771189	8771298	M02D8.1
X	8778546	8778601	ZK721.4
X	8783405	8783498	ZK721.3
X	8798580	8798622	R04E5.7
X	8900269	8900311	C13E3.1
X	8902933	8902982	D1009.3	ANGPTL4, ANGPTL3
X	8904695	8904757	D1009.3	ANGPTL4, ANGPTL3
X	8906778	8906846	D1009.3	ANGPTL4, ANGPTL3
X	8952714	8952759	D1073.1
X	8963626	8963667	C48C5.3
X	8964832	8964892	C48C5.3
X	8986509	8986551	twk-18
X	8986624	8986723	twk-18
X	8996910	8996942	C24A3.2
X	9013393	9013448	T25B6.4
X	9087170	9087262	H08J11.2
X	9102808	9102869	ajm-1
X	9103143	9103234	ajm-1
X	9139990	9140045	B0563.6
X	9141271	9141361	B0563.6
X	9303071	9303172	B0416.1	ENSG00000188869
X	9303197	9303342	B0416.1	ENSG00000188869
X	9473406	9473468	gap-2	ZBTB9(SYNGAP1), DAB2IP, RASAL2
X	9482478	9482524	gap-2	ZBTB9(SYNGAP1), DAB2IP, RASAL2
X	9496198	9496252	gap-2	ZBTB9(SYNGAP1), DAB2IP, RASAL2
X	9501277	9501315	gap-2	ZBTB9(SYNGAP1), DAB2IP, RASAL2
X	9504151	9504195	gap-2	ZBTB9(SYNGAP1), DAB2IP, RASAL2
X	9507387	9507428	gap-2	ZBTB9(SYNGAP1), DAB2IP, RASAL2
X	9511660	9511714	gap-2	ZBTB9(SYNGAP1), DAB2IP, RASAL2
X	9528142	9528180	C07B5.4
X	9582909	9582957	C11E4.1	GPX5, GPX3, GPX6, GPX1
X	9598652	9598731	C11E4.4
X	9599232	9599281	C11E4.4
X	9601988	9602119	C11E4.4
X	9697745	9697803	dyf-8
X	9739458	9739489	F15G9.5
X	9766509	9766621	T09B9.2
X	9769170	9769199	T09B9.2
X	9784609	9784690	F36G3.1
X	9798622	9798678	F36G3.3	ENSG00000189067
X	9840907	9841033	F47A4.5
X	9842109	9842255	F47A4.5
X	9842287	9842342	F47A4.5
X	9843696	9843813	vab-15	MSX2, MSX1
X	9844512	9844555	vab-15	MSX2, MSX1
X	9846072	9846128	vab-15	MSX2, MSX1
X	9846431	9846472	vab-15	MSX2, MSX1
X	9863360	9863399	gst-36
X	9875947	9875990	R07B1.8
X	9977863	9977911	mgl-1	GRM3, GRM2, GRM8, GRM7, GRM4
X	9999131	9999226	grk-1	GRK6, GRK5, GRK4
X	10080890	10080933	W07E11.1
X	10113633	10113743	unc-58
X	10114762	10114826	unc-58
X	10115739	10115800	unc-58
X	10118873	10119026	T06H11.5
X	10119394	10119489	T06H11.5
X	10120443	10120506	T06H11.5
X	10125419	10125475	unc-58
X	10125530	10125589	unc-58
X	10128158	10128380	T06H11.2
X	10133715	10133775	T06H11.2
X	10154429	10154503	F09B9.5	ENSG00000122694
X	10155255	10155296	F09B9.5	ENSG00000122694
X	10163867	10163914	F09B9.4
X	10166352	10166391	C07A4.1
X	10166894	10166992	C07A4.1
X	10253597	10253682	C14H10.2
X	10279257	10279307	F41E7.1	ENSG00000164038, ENSG00000183704, ENSG00000164037
X	10501014	10501064	vab-3	PAX6*
X	10502275	10502307	vab-3	PAX6*
X	10505021	10505142	vab-3	PAX6*
X	10505277	10505417	vab-3	PAX6*
X	10505657	10505742	vab-3	PAX6*
X	10512606	10512663	vab-3	PAX6*
X	10514683	10514731	vab-3	PAX6*
X	10515431	10515489	vab-3	PAX6*
X	10515813	10515855	vab-3	PAX6*
X	10516174	10516213	vab-3	PAX6*
X	10555343	10555381	syd-2	PPFIA1, PPFIA2, PPFIA3
X	10557479	10557579	F59F5.7
X	10591483	10591536	sdn-1	SDC2, SDC4, SDC3
X	10591539	10591577	sdn-1	SDC2, SDC4, SDC3
X	10591601	10591633	sdn-1	SDC2, SDC4, SDC3
X	10592903	10592938	sdn-1	SDC2, SDC4, SDC3
X	10597505	10597556	sdn-1	SDC2, SDC4, SDC3
X	10597701	10597754	sdn-1	SDC2, SDC4, SDC3
X	10618715	10618813	abl-1	ENSG00000143322, ABL1
X	10637156	10637223	daf-12	NR1H2, NR1H3, NR1H4, RARG, RARA, RARB, THRB
X	10647537	10647617	daf-12	NR1H2, NR1H3, NR1H4, RARG, RARA, RARB, THRB
X	10690042	10690118	F13E6.4	YAP1, WWTR1
X	10704968	10705072	tag-118	ARHGEF11, ARHGEF12
X	10707425	10707487	tag-118	ARHGEF11, ARHGEF12
X	10711292	10711339	tag-118	ARHGEF11, ARHGEF12
X	10711898	10712010	tag-118	ARHGEF11, ARHGEF12
X	10724013	10724065	T01C1.2
X	10725684	10725749	T01C1.2
X	10726937	10727114	T01C1.2
X	10732602	10732646	egl-36	KCNC1, KCNC2, KCNC3, KCNC4
X	10746515	10746582	R07A4.2
X	10837358	10837446	C05A9.3
X	10846436	10846496	C05A9.2
X	10849694	10849789	C05A9.2
X	10852102	10852188	pgp-5
X	10900458	10900490	F47B10.1	SUCLA2
X	10910763	10910897	F47B10.9
X	10927567	10927617	dgn-1	DAG1
X	10930293	10930334	dgn-1	DAG1
X	10937566	10937699	T21B6.4
X	10947929	10948028	T21B6.3
X	10951330	10951359	K09C8.7
X	11002908	11003010	col-177
X	11010782	11010813	F58A3.4
X	11011009	11011051	F58A3.4
X	11032953	11033080	ldb-1	LDB1, LDB2*
X	11123650	11123697	R08B4.2	ARX*
X	11124645	11124714	R08B4.2	ARX*
X	11126524	11126585	R08B4.2	ARX*
X	11126729	11126800	R08B4.2	ARX*
X	11130533	11130585	R08B4.2	ARX*
X	11133221	11133255	R08B4.2	ARX*
X	11133652	11133745	R08B4.2	ARX*
X	11134873	11134961	R08B4.2	ARX*
X	11137716	11137799	R08B4.2	ARX*
X	11138276	11138356	R08B4.2	ARX*
X	11141553	11141723	C05C9.3
X	11141839	11141962	C05C9.3
X	11159334	11159401	C05C9.1
X	11191974	11192021	F13D2.4
X	11241635	11241665	C34F6.10	FNDC3B, FNDC3A
X	11247992	11248085	C03A3.1
X	11248202	11248277	C03A3.1
X	11249505	11249546	C03A3.1
X	11269599	11269657	C03A3.3	ENSG00000176055
X	11269933	11270017	C03A3.3	ENSG00000176055
X	11270813	11270864	ifa-1	LMNB2
X	11272230	11272266	ifa-1	LMNB2
X	11407792	11407835	F08B12.4
X	11454544	11454711	F48C5.2
X	11465413	11465581	lin-14
X	11471232	11471264	lin-14
X	11476724	11476768	lin-14
X	11477827	11477937	lin-14
X	11478816	11478897	lin-14
X	11478949	11479014	lin-14
X	11479950	11480071	lin-14
X	11484516	11484574	spp-9
X	11556225	11556310	C35C5.10	ENSG00000157600
X	11574282	11574354	frm-3	ENSG00000152767, FARP2, ENSG00000165694
X	11595106	11595165	F52D10.2	ENSG00000183114
X	11605507	11605630	ftt-2	YWHAZ, ENSG00000180153, YWHAB
X	11643751	11643813	sto-4	STOM, STOML3
X	11661687	11661747	T04F8.1	SFXN1, SFXN3
X	11665615	11665749	T04F8.6
X	11673315	11673371	T04F8.9
X	11725785	11725846	gst-42	GSTZ1
X	11754725	11754784	C40H5.2
X	11758993	11759039	C40H5.3
X	11814636	11814690	C34E11.2
X	11814993	11815087	C34E11.2
X	11816239	11816354	C34E11.2
X	11818005	11818088	C34E11.2
X	11822409	11822457	C34E11.3
X	11965759	11965828	C49F5.1	MAT2A, MAT1A
X	12011532	12011600	W06B3.1	NMNAT3, NMNAT1
X	12025153	12025226	B0198.2
X	12034675	12034728	tsp-20
X	12036019	12036188	tsp-20
X	12047000	12047088	B0198.3
X	12050306	12050360	B0198.3
X	12052308	12052381	B0198.3
X	12054224	12054316	B0198.3
X	12059911	12059945	C15A7.1
X	12061382	12061440	C15A7.1
X	12062943	12062975	C15A7.1
X	12063936	12063994	C15A7.1
X	12081505	12081593	W03G11.4
X	12104764	12104797	col-181
X	12175223	12175253	F57G12.1
X	12187752	12187798	F57G12.1
X	12191580	12191655	cab-1
X	12191804	12191858	cab-1
X	12245168	12245204	E01G6.3
X	12251180	12251241	E01G6.2
X	12252544	12252638	E01G6.2
X	12252737	12252814	E01G6.2
X	12271947	12271985	H19J13.1	OTOP1, OTOP2, ENSG00000188708, OTOP3
X	12414180	12414246	lin-2	CASK
X	12414585	12414622	lin-2	CASK
X	12415878	12416021	lin-2	CASK
X	12467512	12467727	myo-2	MYH6, MYH2, MYH1, MYH8, MYH4, MYH7, MYH3, MYH13, MYH7B, MYH15
X	12559810	12559862	C16D6.2
X	12562491	12562558	C16D6.2
X	12569714	12569795	T24D5.1
X	12571091	12571146	T24D5.1
X	12655313	12655354	H36L18.2
X	12670392	12670425	nhr-17
X	12677355	12677471	adt-1
X	12818580	12818647	gei-3
X	12822016	12822055	gei-3
X	12822084	12822221	gei-3
X	12823505	12823553	gei-3
X	12825249	12825346	gei-3
X	12826750	12826811	gei-3
X	12829149	12829211	C52G5.2
X	12838005	12838062	C52G5.2
X	12843172	12843244	C52G5.2
X	12876271	12876325	bcat-1	BCAT1, BCAT2
X	12902272	12902356	pqn-18
X	12904390	12904422	pqn-18
X	12908442	12908476	pqn-18
X	13001121	13001175	nhr-25	NR5A2, NR5A1
X	13001405	13001435	nhr-25	NR5A2, NR5A1
X	13012678	13012716	nhr-25	NR5A2, NR5A1
X	13012743	13012786	nhr-25	NR5A2, NR5A1
X	13012810	13012849	nhr-25	NR5A2, NR5A1
X	13014434	13014573	nhr-25	NR5A2, NR5A1
X	13021657	13021705	C53C7.1
X	13108766	13108827	F17H10.1	SERAC1
X	13124421	13124523	F17H10.4
X	13157449	13157528	F09A5.4
X	13161566	13161630	F09A5.4
X	13164419	13164463	F09A5.4
X	13166045	13166098	F09A5.4
X	13167173	13167215	F09A5.4
X	13196061	13196125	gpa-6
X	13196213	13196278	gpa-6
X	13196284	13196320	gpa-6
X	13198157	13198258	unc-9
X	13200313	13200375	unc-9
X	13203562	13203608	unc-9
X	13205641	13205691	unc-9
X	13209102	13209189	unc-9
X	13212565	13212598	unc-9
X	13355165	13355200	mxl-3	MAX
X	13377457	13377550	C49F8.2
X	13377995	13378044	C49F8.2
X	13495973	13496063	sad-1	BRSK1, BRSK2
X	13539747	13539825	cah-4
X	13557490	13557557	R01E6.6
X	13561515	13561629	R01E6.2
X	13571094	13571212	R01E6.7
X	13577008	13577061	F54B11.11
X	13632147	13632177	tag-27	NLGN4X, NLGN4Y, NLGN3, NLGN1, NLGN2
X	13634205	13634280	tag-27	NLGN4X, NLGN4Y, NLGN3, NLGN1, NLGN2
X	13638474	13638514	twk-20
X	13657877	13657952	C04A11.1
X	13668777	13668845	C04A11.2
X	13806127	13806168	obr-3	OSBPL8, OSBPL5
X	13824637	13824679	twk-23
X	13873319	13873379	T21H8.1	ENSG00000110841, PPFIBP2
X	13873648	13873710	T21H8.1	ENSG00000110841, PPFIBP2
X	13883938	13883979	T21H8.5
X	13885475	13885555	T21H8.5
X	14028710	14028756	C04C11.2
X	14030056	14030113	C04C11.2
X	14039438	14039503	C04C11.2
X	14039702	14039808	C04C11.2
X	14040778	14040875	C04C11.2
X	14042738	14042779	dyc-1
X	14044366	14044555	dyc-1
X	14044564	14044619	dyc-1
X	14046502	14046569	dyc-1
X	14048901	14048999	dyc-1
X	14054043	14054141	dyc-1
X	14054296	14054345	dyc-1
X	14068793	14068871	C33G3.3
X	14185224	14185262	ceh-36
X	14332064	14332124	K04G11.1
X	14549666	14549725	ram-5
X	14557476	14557696	nhr-3
X	14581341	14581409	sym-1
X	14594923	14594968	C44H4.8
X	14599259	14599379	C44H4.6
X	14633863	14633924	F54E4.3
X	14633925	14634007	F54E4.3
X	14638402	14638447	F54E4.3
X	14647583	14647636	F54E4.4
X	14649186	14649252	F54E4.4
X	14649268	14649538	F54E4.4
X	14649547	14649616	F54E4.4
X	14651500	14651607	C26G2.1	PRODH2
X	14651665	14651800	C26G2.1	PRODH2
X	14671529	14671617	slt-1	SLIT1, SLIT2, SLIT3
X	14684397	14684444	csq-1	CASQ1, CASQ2
X	14693121	14693219	sox-3	SOX3, SOX1*, SOX2*
X	14694607	14694698	sox-3	SOX3, SOX1*, SOX2*
X	14773116	14773185	unc-3	EBF, EBF3*, ENSG00000088881
X	14775217	14775316	unc-3	EBF, EBF3*, ENSG00000088881
X	14778191	14778290	unc-3	EBF, EBF3*, ENSG00000088881
X	14780341	14780422	unc-3	EBF, EBF3*, ENSG00000088881
X	14780447	14780477	unc-3	EBF, EBF3*, ENSG00000088881
X	14797625	14797713	F42D1.3
X	14823091	14823166	mbk-1	DYRK1A, DYRK1B
X	14843006	14843084	C27C12.2
[truncated: 88 more rows]
