# Supplementary material for: Parallel evolution of conserved non-coding elements that target a common set of developmental regulatory genes from worms to humans
Source: Genome Biol. 2007 Feb 2;8(2):R15. doi: 10.1186/gb-2007-8-2-r15 (PMC1852409; doi:10.1186/gb-2007-8-2-r15)
Supplement: Additional data file 10 — Coordinates of the human CNEs from Woolfe et al. [4] with their nearest genes assigned using the same method as for the wCNEs. [file gb-2007-8-2-r15-S10.xls]

## Sheet: Human CNEs and associated genes
Table S6.	hCNE coordinates in the human genome and genes with the nearest transcription start site (NCBI35).
Chr	Start	End	Nearest gene
1	3008872	3009023	PRDM16
1	3378240	3378342	ARHGEF16
1	8364960	8365096	ENSG00000187659
1	8650623	8650764	RERE
1	10588081	10588392	PEX14
1	10617581	10617716	PEX14
1	10673012	10673128	CASZ1
1	10673137	10673254	CASZ1
1	10692570	10692826	CASZ1
1	10697130	10697254	CASZ1
1	10701572	10701827	CASZ1
1	10715632	10715822	CASZ1
1	10728695	10728954	CASZ1
1	10729396	10729653	CASZ1
1	10783750	10783850	CASZ1
1	10786090	10786291	CASZ1
1	10828881	10829045	CASZ1
1	10899744	10900150	NP_775778.1
1	18782436	18782554	PAX7
1	18840632	18840829	TAS1R2
1	18856110	18856215	TAS1R2
1	24718844	24719012	SRRM1
1	24719782	24719887	SRRM1
1	25139281	25139440	RUNX3
1	38230207	38230414	POU3F1
1	38393260	38393398	POU3F1
1	38820873	38821143	ENSG00000181267
1	63060035	63060161	ATG4C
1	63075681	63075795	ATG4C
1	63081671	63082294	ATG4C
1	63096399	63096651	ATG4C
1	63106647	63106881	ATG4C
1	63156095	63156629	ATG4C
1	63175681	63175872	ATG4C
1	63176726	63177335	ATG4C
1	63177864	63178022	ATG4C
1	63311893	63312099	FOXD3
1	63377737	63377833	FOXD3
1	63452572	63452836	FOXD3
1	63626695	63626985	ITGB3BP
1	87382309	87382452	HS2ST1
1	87471389	87471567	LMO4
1	87512543	87512724	LMO4
1	87513405	87513571	LMO4
1	87513601	87513732	LMO4
1	87516405	87516620	LMO4
1	87516651	87516764	LMO4
1	87534140	87534798	LMO4
1	87820623	87820894	LMO4
1	87861261	87861463	LMO4
1	87928278	87928471	LMO4
1	88143196	88143310	LMO4
1	88293194	88293373	PKN2
1	88398818	88398997	PKN2
1	88588245	88588567	PKN2
1	88640195	88640301	PKN2
1	90312434	90312586	ZNF326
1	90440825	90441107	ZNF326
1	90564780	90565178	BARHL2
1	90658115	90658392	BARHL2
1	90715727	90715998	BARHL2
1	90799843	90799948	BARHL2
1	90800333	90800554	BARHL2
1	90903596	90903734	BARHL2
1	90905725	90906310	BARHL2
1	90907698	90907979	BARHL2
1	90909315	90909783	BARHL2
1	90928091	90928349	BARHL2
1	91006399	91006595	BARHL2
1	91009625	91009881	BARHL2
1	91010743	91010864	BARHL2
1	91011327	91011563	BARHL2
1	91011648	91011803	BARHL2
1	91012593	91012938	BARHL2
1	91018450	91018937	BARHL2
1	91032151	91032390	BARHL2
1	91121624	91121782	ZNF644
1	194318905	194319000	DENND1B
1	194631786	194632018	LHX9
1	194632032	194632246	LHX9
1	194632640	194632836	LHX9
1	194947145	194947254	NEK7
1	194947354	194947527	NEK7
1	194996234	194996373	NEK7
1	196948487	196948727	XP_291577.3
1	197174974	197175134	ZNF281
1	212277496	212277688	KCTD3
1	212683247	212683467	USH2A
1	213065071	213065189	USH2A
1	213095551	213095662	USH2A
1	213161310	213161425	ESRRG
1	214596379	214596480	NP_057136.1
1	214611614	214611820	NP_057136.1
1	217438573	217438694	HLX1
1	217736567	217736804	HLX1
1	239991107	239991214	SDCCAG8
1	240540484	240540590	ZNF238
1	240541429	240541556	ZNF238
2	5406347	5406487	ADI1
2	5500710	5500880	SOX11
2	5500916	5501185	SOX11
2	5785686	5785818	SOX11
2	6664819	6664968	Q96AL8_HUMAN
2	7292711	7292886	RNF144
2	7757430	7757664	Q6ZU88_HUMAN
2	8450857	8451008	NP_997241.1
2	58058712	58058844	VRK2
2	58682408	58682589	ENSG00000189220
2	58769809	58770063	ENSG00000189220
2	58772118	58772399	ENSG00000189220
2	59216960	59217086	ENSG00000189220
2	59283843	59283954	ENSG00000189220
2	60049720	60049885	BCL11A
2	60163032	60163180	BCL11A
2	60209605	60209815	BCL11A
2	60353436	60353747	BCL11A
2	60596000	60596113	BCL11A
2	60596200	60596367	BCL11A
2	60596853	60597034	BCL11A
2	60673842	60674047	BCL11A
2	60686388	60686501	BCL11A
2	63133150	63133330	OTX1
2	63142151	63142473	OTX1
2	63180288	63180392	OTX1
2	66004983	66005199	ENSG00000188464
2	66573839	66573948	MEIS1
2	66600534	66600670	MEIS1
2	66648500	66648685	MEIS1
2	66675991	66676088	MEIS1
2	66717388	66717659	MEIS1
2	66834381	66834509	MEIS1
2	66974385	66974549	MEIS1
2	67420070	67420231	NP_061875.2
2	67993048	67993239	NP_006324.1
2	103007581	103007688	ENSG00000196746
2	103187170	103187280	ENSG00000196746
2	103955200	103955371	ENSG00000198942
2	143748516	143748669	ARHGAP15
2	143949449	143949576	ARHGAP15
2	144271008	144271177	ARHGAP15
2	144276107	144276384	GTDC1
2	144276969	144277133	GTDC1
2	144282555	144282659	GTDC1
2	144383973	144384252	GTDC1
2	144482950	144483062	GTDC1
2	144548726	144549135	GTDC1
2	144596199	144596316	GTDC1
2	144659757	144659948	GTDC1
2	144979311	144979453	ZFHX1B
2	144979490	144979811	ZFHX1B
2	144994984	144995152	ZFHX1B
2	145019504	145019748	ZFHX1B
2	145036587	145036722	ZFHX1B
2	145046356	145046498	ZFHX1B
2	145057163	145057441	ZFHX1B
2	145080823	145081112	ZFHX1B
2	145085902	145086166	ZFHX1B
2	145102124	145102256	ZFHX1B
2	145111380	145111489	ZFHX1B
2	145172526	145172629	ZFHX1B
2	145362255	145362505	ZFHX1B
2	145529863	145529975	ZFHX1B
2	145603595	145603727	ZFHX1B
2	145723244	145723412	ZFHX1B
2	145836930	145837199	ZFHX1B
2	146079976	146080092	ZFHX1B
2	146246291	146246501	PABPCP2
2	146246511	146246762	PABPCP2
2	146260266	146260421	PABPCP2
2	146531730	146532041	PABPCP2
2	146632706	146632950	PABPCP2
2	146907080	146907207	PABPCP2
2	146967902	146968134	PABPCP2
2	147124017	147124164	PABPCP2
2	147167737	147167976	PABPCP2
2	156059558	156059669	ENH3_HUMAN
2	156226072	156226312	ENH3_HUMAN
2	156228811	156229119	ENH3_HUMAN
2	156296571	156296990	NR4A2
2	156411291	156411419	NR4A2
2	156415313	156415423	NR4A2
2	156484901	156485139	NR4A2
2	156548905	156549103	NR4A2
2	156549228	156549355	NR4A2
2	156589490	156589622	NR4A2
2	156629069	156629418	NR4A2
2	156780704	156780936	NR4A2
2	156816982	156817433	NR4A2
2	156841110	156841246	NR4A2
2	156841469	156841601	NR4A2
2	157200299	157200457	GPD2
2	157272159	157272699	GPD2
2	157274974	157275319	GPD2
2	157376895	157377190	GPD2
2	157382714	157382900	GPD2
2	157382909	157383050	GPD2
2	157466179	157466281	GPD2
2	157687092	157687336	GALNT5
2	157687360	157687528	GALNT5
2	157771227	157771333	GALNT5
2	157831382	157831647	GALNT5
2	160078962	160079157	BAZ2B
2	161920591	161920820	PSMD14
2	164126716	164127116	FIGN
2	164147621	164147764	FIGN
2	164151738	164151960	FIGN
2	164276194	164276641	FIGN
2	164276665	164276998	FIGN
2	164306744	164306839	FIGN
2	164417893	164418032	FIGN
2	164482939	164483317	FIGN
2	164487362	164487598	FIGN
2	164736789	164736925	FIGN
2	164934962	164935066	GRB14
2	171118357	171118588	Q75MM1_HUMAN
2	171186441	171186650	Q75MM1_HUMAN
2	171225162	171225561	Q75MM1_HUMAN
2	171333783	171334226	Q75MM1_HUMAN
2	171397029	171397343	ENSG00000128692
2	172405811	172406060	DYNC1I2
2	172756947	172757095	DLX1
2	172762594	172762735	DLX1
2	172763007	172763263	DLX1
2	172783873	172784026	DLX1
2	172784041	172784344	DLX1
2	173940411	173940729	CDCA7
2	173940750	173940957	CDCA7
2	174076560	174076692	CDCA7
2	174149756	174150007	CDCA7
2	174203692	174203898	CDCA7
2	174343635	174344007	Q15401_HUMAN
2	174765211	174765435	Q8N9C6_HUMAN
2	174767341	174767464	Q8N9C6_HUMAN
2	174771040	174771264	Q8N9C6_HUMAN
2	174772049	174772158	Q8N9C6_HUMAN
2	174795177	174795352	Q8N9C6_HUMAN
2	174798914	174799065	Q8N9C6_HUMAN
2	174867173	174867467	PTD4_HUMAN
2	175793434	175793619	ATF2
2	176061026	176061390	ATP5G3
2	176092925	176093073	ATP5G3
2	176122235	176122408	ATP5G3
2	176131641	176132046	ATP5G3
2	176132695	176132927	ATP5G3
2	176180589	176180803	ATP5G3
2	176243065	176243230	ATP5G3
2	176250221	176250505	ATP5G3
2	176253969	176254254	ATP5G3
2	176254276	176254426	ATP5G3
2	176261376	176261685	ATP5G3
2	176273209	176273511	ATP5G3
2	176296313	176296614	KIAA1715
2	176377060	176377255	KIAA1715
2	176378578	176378718	KIAA1715
2	176543549	176543935	KIAA1715
2	176545717	176545824	KIAA1715
2	176579807	176580117	KIAA1715
2	176580224	176580580	KIAA1715
2	176594251	176594402	KIAA1715
2	176763704	176764037	EVX2
2	176765871	176766382	EVX2
2	176774256	176774391	EVX2
2	176806919	176807051	HOXD10
2	176994563	176994709	MTX2
2	177652408	177652642	HNRPA3
2	177909617	177909730	HNRPA3
2	236539674	236539862	ENSG00000197022
2	236649282	236649380	CENTG2
2	236745588	236745736	ENSG00000198385
2	236869726	236869867	GBX2
3	18144576	18144920	SATB1
3	18206236	18206376	SATB1
3	18364438	18364905	SATB1
3	18675138	18675290	ENSG00000187115
3	19003389	19003606	KCNH8
3	70208250	70208604	MITF
3	70596597	70596981	MITF
3	70861473	70861652	FOXP1
3	70954448	70954740	FOXP1
3	71084014	71084164	FOXP1
3	71091875	71092069	FOXP1
3	71135498	71135705	FOXP1
3	71136680	71136785	FOXP1
3	71139375	71139563	FOXP1
3	71174687	71174904	FOXP1
3	71176595	71176809	FOXP1
3	71188804	71188930	FOXP1
3	71194790	71194962	FOXP1
3	71237092	71237325	FOXP1
3	71242374	71242673	FOXP1
3	71260799	71260924	FOXP1
3	71268146	71268515	FOXP1
3	71299526	71299673	FOXP1
3	71301162	71301357	FOXP1
3	71335433	71335570	FOXP1
3	71336839	71337097	FOXP1
3	71360358	71360675	FOXP1
3	71373459	71373756	FOXP1
3	71374715	71374819	FOXP1
3	71376972	71377142	FOXP1
3	71437867	71437970	FOXP1
3	71576307	71576450	FOXP1
3	71656702	71656880	FOXP1
3	72506458	72506610	RYBP
3	72506852	72506962	RYBP
3	138281418	138281622	FNDC6
3	138388137	138388258	FNDC6
3	138466160	138466656	FNDC6
3	138531148	138531413	FNDC6
3	138608357	138608655	SOX14
3	138669060	138669322	SOX14
3	138724573	138724725	SOX14
3	148438952	148439108	ZIC4
3	148458647	148458801	ZIC4
3	148513451	148513619	ZIC4
3	148532362	148532663	ZIC4
3	148609770	148609955	ZIC1
3	149285378	149285806	ENSG00000181618
3	149293667	149293820	ENSG00000181618
3	159056883	159057038	SHOX2
3	159259107	159259224	SHOX2
3	159259252	159259549	SHOX2
3	159262496	159262898	SHOX2
3	159410767	159410905	Q9NYD4_HUMAN
3	159492658	159492853	Q9NYD4_HUMAN
3	159509087	159509396	Q9NYD4_HUMAN
3	159586175	159586370	MLF1
3	159632532	159632850	MLF1
3	159728596	159728873	MLF1
3	170349583	170349710	EVI1
3	170540734	170540868	EVI1
3	170677012	170677116	ARPM1_HUMAN
3	170774943	170775270	ARPM1_HUMAN
3	182256827	182257158	FXR1
3	182826481	182826620	SOX2
3	182912296	182912463	SOX2
4	12798321	12798442	RAB28
4	12821164	12821345	RAB28
4	13120066	13120208	RAB28
4	16181362	16181496	NP_689897.1
4	16269900	16270013	LDB2
4	16995542	16995683	Q8N1Y8_HUMAN
4	41591002	41591269	PHOX2B
4	41591614	41591930	PHOX2B
4	41591966	41592079	PHOX2B
4	41700539	41700664	TMEM33
4	41725510	41725683	TMEM33
4	80265862	80266177	PAQR3
4	80302245	80302519	PAQR3
4	80328869	80329081	PAQR3
4	80342350	80342463	PAQR3
4	80443408	80443660	Q9BSU3_HUMAN
4	80552402	80552543	Q9BSU3_HUMAN
4	80691888	80692095	GK2
4	80732010	80732245	GK2
4	80773896	80774073	GK2
4	81185087	81185194	XR_000540.1
4	85002680	85002831	Q8NI66_HUMAN
4	85002859	85003011	Q8NI66_HUMAN
4	85057709	85057895	Q8NI66_HUMAN
4	85057918	85058040	Q8NI66_HUMAN
4	85058085	85058228	Q8NI66_HUMAN
4	85110751	85110920	Q8NI66_HUMAN
4	85164250	85164447	Q8NI66_HUMAN
4	85178383	85178529	Q8NI66_HUMAN
4	85602987	85603172	NKX6-1
4	85657379	85657576	NKX6-1
4	85657613	85657733	NKX6-1
4	85686148	85686330	NKX6-1
4	85722067	85722166	NKX6-1
4	85759005	85759108	NKX6-1
4	85759123	85759248	NKX6-1
4	105703876	105704129	CXXC4
4	106425573	106425690	NP_060098.2
4	111913145	111913320	PITX2
4	112027479	112027641	PITX2
4	112205795	112205899	PITX2
4	112394452	112394826	ENSG00000198687
4	112489467	112489606	ENSG00000198687
4	112779735	112780050	ENSG00000197288
4	112914420	112914715	ENSG00000197288
4	113027070	113027216	ENSG00000197288
4	124682340	124682515	SPRY1
4	125111255	125111464	SPRY1
4	145635291	145635396	GYPA
4	145926809	145926927	HHIP
4	145926951	145927124	HHIP
4	145984728	145984868	HHIP
4	146002363	146002474	HHIP
4	147573257	147573415	LSM6
4	147648754	147648922	NP_115504.1
4	147751234	147751389	NP_115504.1
4	147756824	147757072	NP_115504.1
4	147931917	147932119	POU4F2
4	148126056	148126302	NP_114162.1
4	148315768	148316113	NP_114162.1
4	151631541	151631810	MAB21L2
4	151936735	151936907	MAB21L2
4	151958085	151958420	MAB21L2
4	151959150	151959306	MAB21L2
4	186313718	186314103	NP_001025058.1
4	186314522	186314666	NP_001025058.1
4	186367927	186368121	NP_001025058.1
5	1927901	1928012	IRX4
5	2165785	2166091	IRX4
5	2165798	2165987	IRX4
5	2182137	2182320	IRX4
5	2193965	2194096	IRX4
5	2259333	2259759	IRX4
5	2306441	2306651	IRX4
5	2326400	2326609	IRX4
5	2486157	2486342	IRX2
5	3000545	3000756	NP_848664.1
5	3157044	3157151	NP_848664.1
5	3173491	3173659	NP_848664.1
5	3232881	3232996	IRX1
5	3233011	3233190	IRX1
5	3235702	3236125	IRX1
5	3239752	3239905	IRX1
5	3239932	3240196	IRX1
5	3240241	3240614	IRX1
5	3251126	3251454	IRX1
5	3279448	3279863	IRX1
5	3279965	3280064	IRX1
5	3313038	3313321	IRX1
5	3379128	3379309	IRX1
5	3410421	3410527	IRX1
5	3439280	3439405	IRX1
5	3481155	3481400	IRX1
5	3565236	3565540	IRX1
5	3565638	3565816	IRX1
5	3565697	3566154	IRX1
5	3565838	3566166	IRX1
5	3566422	3566526	IRX1
5	3566636	3566733	IRX1
5	3566702	3566869	IRX1
5	3907128	3907281	IRX1
5	3907358	3907600	IRX1
5	3907774	3907910	IRX1
5	4049267	4049390	IRX1
5	4066905	4067107	IRX1
5	4080437	4080560	IRX1
5	4478144	4478293	ADAMTS16
5	4478327	4478429	ADAMTS16
5	4527028	4527157	ADAMTS16
5	50517846	50517951	ISL1
5	50890967	50891269	ISL1
5	51563904	51564030	PELO
5	51651880	51651984	PELO
5	72230259	72230408	TNPO1
5	72245829	72245944	FCHO2
5	72565442	72565562	NP_694949.1
5	76975949	76976062	OTP
5	77056898	77057364	TBCA
5	77175904	77176213	TBCA
5	77183745	77184100	TBCA
5	77200767	77200994	TBCA
5	77206792	77207026	TBCA
5	77244173	77244384	TBCA
5	77278147	77278269	TBCA
5	77393441	77393589	AP3B1
5	77394460	77394600	AP3B1
5	77542651	77542785	AP3B1
5	77550060	77550157	AP3B1
5	77550168	77550342	AP3B1
5	87728704	87728922	NP_699185.1
5	91054739	91054984	ARRDC3
5	91073507	91074075	ARRDC3
5	91217159	91217420	ARRDC3
5	91230534	91230724	ARRDC3
5	91334427	91334568	ARRDC3
5	91413901	91414104	ARRDC3
5	91479466	91479623	ARRDC3
5	91829940	91830163	NR2F1
5	91941541	91941710	NR2F1
5	91996224	91996538	NR2F1
5	92037742	92038133	NR2F1
5	92163532	92163667	NR2F1
5	92168110	92168272	NR2F1
5	92206076	92206298	NR2F1
5	92217670	92217771	NR2F1
5	92246052	92246222	NR2F1
5	92246335	92246476	NR2F1
5	92763346	92763528	NR2F1
5	92763542	92763655	NR2F1
5	92928924	92929119	NR2F1
5	92944517	92944750	NR2F1
5	92955829	92956072	NR2F1
5	92960843	92960956	NR2F1
5	92961996	92962122	NR2F1
5	92977284	92977400	NR2F1
5	93037146	93037413	ENSG00000197227
5	93169429	93169619	ENSG00000197227
5	93248496	93248706	NP_114431.2
5	93249254	93249391	NP_114431.2
5	93252294	93252474	NP_114431.2
5	93253152	93253265	NP_114431.2
5	93253338	93253639	NP_114431.2
5	93601420	93601843	NP_114431.2
5	93614715	93614850	NP_114431.2
5	93621545	93621646	Q6ZNN2_HUMAN
5	93676043	93676212	Q6ZNN2_HUMAN
5	93745924	93746158	Q6ZNN2_HUMAN
5	93754525	93754798	Q6ZNN2_HUMAN
5	93870253	93870442	O94914_HUMAN
5	94232435	94232575	MCTP1
6	8314953	8315216	SLC35B3
6	8414058	8414279	SLC35B3
6	8474812	8474951	SLC35B3
6	8755691	8755822	SLC35B3
6	9361230	9361372	OFCC1
6	9516980	9517111	OFCC1
6	9536176	9536368	OFCC1
6	9601132	9601231	OFCC1
6	9617886	9618115	OFCC1
6	9648001	9648208	OFCC1
6	9671923	9672060	OFCC1
6	9692066	9692226	OFCC1
6	9743063	9743218	OFCC1
6	9778591	9778811	OFCC1
6	9778826	9778923	OFCC1
6	9893181	9893320	OFCC1
6	9949938	9950188	OFCC1
6	9950201	9950402	OFCC1
6	10041323	10041755	OFCC1
6	10044790	10045011	OFCC1
6	10138531	10138668	OFCC1
6	10258139	10258516	OFCC1
6	10505072	10505183	TFAP2A
6	10505898	10506023	TFAP2A
6	15373205	15373302	JARID2
6	19666477	19666662	ID4
6	19799740	19799888	ID4
6	20142571	20142880	ENSG00000183239
6	50789307	50789493	TFAP2D
6	50798020	50798157	TFAP2D
6	98223368	98223600	NP_940870.1
6	98439999	98440229	NP_940870.1
6	99009537	99009662	POU3F2
6	108546729	108546973	OSTM1
6	108562171	108562388	NR2E1
6	137695741	137695893	IFNGR1
6	137875820	137875926	OLIG3
6	137977508	137977671	OLIG3
7	1041417	1041757	ENSG00000164853
7	1041786	1041903	ENSG00000164853
7	1042158	1042317	ENSG00000164853
7	1043511	1043737	ENSG00000164853
7	1050609	1050726	ENSG00000164853
7	1051335	1051442	ENSG00000164853
7	1052043	1052587	ENSG00000164853
7	1052712	1052833	ENSG00000164853
7	1081873	1082068	ENSG00000164853
7	1088800	1089098	ENSG00000164853
7	1110644	1111003	ENSG00000164853
7	1217031	1217285	MILK2_HUMAN
7	1235298	1235459	MILK2_HUMAN
7	10457838	10458046	NDUFA4
7	13224529	13224763	ENSG00000178322
7	20599569	20599867	SP8
7	20602967	20603270	SP8
7	20674347	20674569	SP8
7	20746118	20746297	SP8
7	20777043	20777478	SP8
7	20841274	20841428	SP8
7	20841620	20841842	SP8
7	20843243	20843563	SP8
7	20854585	20854691	SP8
7	20858302	20858448	SP8
7	20983058	20983184	SP4
7	21618750	21618966	DNAH11
7	21639826	21640002	DNAH11
7	26470412	26470520	K0087_HUMAN
7	26502800	26502964	K0087_HUMAN
7	26915490	26915658	HOXA2
7	26953053	26953284	HOXA5
7	26956480	26956682	HOXA5
7	26965459	26965587	HOXA7
7	26997108	26997232	HOXA11
7	28222103	28222239	CREB5
7	31047745	31047940	NEUROD6
7	31175765	31175890	NEUROD6
7	35364284	35364563	NP_071768.2
7	38909215	38909353	POU6F2
7	38938235	38938343	POU6F2
7	39038899	39039000	POU6F2
7	39039010	39039144	POU6F2
7	39049371	39049569	POU6F2
7	39166623	39166821	POU6F2
7	39311151	39311385	CG036_HUMAN
7	41875709	41875846	GLI3
7	41886271	41886376	GLI3
7	41965864	41966107	GLI3
7	42026475	42026680	GLI3
7	49997144	49997249	ENSG00000164500
7	50135577	50135677	ZNFN1A1
7	50198533	50198663	ZNFN1A1
7	50224123	50224226	ZNFN1A1
7	69007893	69008038	AUTS2
7	69042065	69042218	AUTS2
7	69147546	69147793	AUTS2
7	69181458	69181558	AUTS2
7	69265433	69265612	AUTS2
7	69356106	69356348	WBSCR17
7	69482997	69483275	WBSCR17
7	96278318	96278559	DLX6
7	113365087	113365208	PPP1R3A
7	113387798	113388093	PPP1R3A
7	113539109	113539252	FOXP2
7	113651016	113651326	FOXP2
7	113658513	113658625	FOXP2
7	113735007	113735115	FOXP2
7	113736786	113737050	FOXP2
7	113764129	113764256	FOXP2
7	113856329	113856524	FOXP2
7	113857243	113857424	FOXP2
7	113864638	113864774	FOXP2
7	113883333	113883461	FOXP2
7	113883826	113883983	FOXP2
7	113894917	113895057	FOXP2
7	113924693	113924798	FOXP2
7	113926856	113927038	FOXP2
7	113976007	113976330	FOXP2
7	113990034	113990215	FOXP2
7	114357491	114357736	MDFIC
7	114707981	114708187	MDFIC
7	114857574	114857703	TFEC
7	114907875	114908015	TFEC
7	114908050	114908201	TFEC
7	114913028	114913232	TFEC
7	114941695	114941828	TFEC
7	114962622	114962757	TFEC
7	115047080	115047178	TFEC
7	115047229	115047355	TFEC
7	156083640	156083757	LMBR1
7	156501026	156501371	ENSG00000178166
7	156536733	156536976	ENSG00000197327
7	156537112	156537300	ENSG00000197327
8	37077121	37077250	ENSG00000129699
8	37429651	37429840	ZNF703
8	37493955	37494113	ZNF703
8	37614820	37614931	ZNF703
8	37680133	37680270	ZNF703
8	53290320	53290516	ST18
8	53300589	53300742	ST18
8	53305560	53305669	ST18
8	53325591	53325708	ST18
8	53329649	53329796	ST18
8	53329913	53330025	ST18
8	65049350	65049532	ENSG00000172823
8	65345441	65345566	BHLHB5
8	65690335	65690480	BHLHB5
8	65946890	65947033	CYP7B1
8	66064004	66064102	CYP7B1
8	66220057	66220417	CYP7B1
8	66264510	66264692	CYP7B1
8	66313742	66314010	ARMC1
8	66349349	66349559	ARMC1
8	66484564	66484673	ARMC1
8	66530056	66530209	ARMC1
8	72433239	72433449	EYA1
8	72511259	72511615	EYA1
8	72594467	72594689	EYA1
8	72637653	72637770	EYA1
8	77302851	77302959	ZFHX4
8	77303782	77303891	ZFHX4
8	77479277	77479372	ZFHX4
8	77750102	77750286	ZFHX4
8	77756008	77756156	ZFHX4
8	77759985	77760182	ZFHX4
8	77762538	77762651	ZFHX4
8	77853523	77853632	ZFHX4
8	77853669	77853774	ZFHX4
8	77917825	77917946	ZFHX4
8	77939414	77940041	PXMP3
8	77940305	77940438	PXMP3
8	77940865	77941180	PXMP3
8	78198132	78198267	PXMP3
8	78282279	78282444	PXMP3
8	78336040	78336170	PXMP3
8	100365033	100365251	VPS13B
8	100521484	100521660	VPS13B
8	100718042	100718176	COX6C
8	104991710	104991960	RIMS2
8	105950626	105950921	ENSG00000197305
8	106031503	106031701	ENSG00000197305
8	106031709	106031813	ENSG00000197305
8	106171585	106171751	ZFPM2
8	106220661	106220935	ZFPM2
8	106224825	106224962	ZFPM2
8	106224980	106225160	ZFPM2
8	106403020	106403318	ZFPM2
8	106403511	106403630	ZFPM2
8	106406804	106407068	ZFPM2
8	106410541	106410670	ZFPM2
8	106420626	106421087	ZFPM2
8	106435654	106435855	ZFPM2
8	106545999	106546135	ZFPM2
8	106572753	106572941	ZFPM2
8	106590069	106590208	ZFPM2
8	106674196	106674401	ZFPM2
8	106680925	106681217	ZFPM2
8	106681330	106681528	ZFPM2
8	106735713	106735909	ZFPM2
8	106743189	106743549	ZFPM2
8	106812260	106812412	ZFPM2
8	106813569	106813961	ZFPM2
8	106828841	106828991	ZFPM2
8	106859283	106859471	ZFPM2
8	106885114	106885261	ZFPM2
9	959232	959513	DMRT3
9	15862565	15862828	CI093_HUMAN
9	15926322	15926465	CI093_HUMAN
9	15947193	15947369	CI093_HUMAN
9	15962118	15962368	CI093_HUMAN
9	15962751	15962926	CI093_HUMAN
9	16182781	16182882	BNC2
9	16399502	16399658	BNC2
9	16720170	16720350	BNC2
9	17313318	17313558	NP_060208.1
9	17313666	17313870	NP_060208.1
9	17322238	17322434	NP_060208.1
9	17385493	17385617	SH3GL2
9	76857437	76857687	XP_933357.1
9	76858068	76858190	XP_933357.1
9	77563695	77563860	GNA14
9	95285522	95285646	PTCH
9	95301982	95302089	PTCH
9	95351130	95351277	PTCH
9	123337712	123337814	CRB2
9	123634416	123634601	DENND1A
9	125221168	125221412	NP_056450.2
9	125275620	125275798	NP_056450.2
9	125303151	125303327	NP_056450.2
9	125304890	125305041	NP_056450.2
9	125312056	125312300	NP_056450.2
9	125357201	125357449	MAPKAP1
9	125383556	125383712	MAPKAP1
9	125446164	125446309	MAPKAP1
9	125486296	125486587	MAPKAP1
9	125537145	125537274	MAPKAP1
9	125597361	125597491	PBX3
9	125601544	125601726	PBX3
9	125604380	125604581	PBX3
9	125612741	125612917	PBX3
9	125663683	125663920	PBX3
9	125685593	125685795	PBX3
9	125687301	125687517	PBX3
9	125692645	125692870	PBX3
9	125698175	125698387	PBX3
9	125698402	125698643	PBX3
9	125720330	125720472	PBX3
9	125725714	125726000	PBX3
9	125752045	125752438	PBX3
9	125764708	125764847	PBX3
9	125799066	125799254	PBX3
9	125829675	125829923	PBX3
9	125856938	125857137	PBX3
9	125899133	125899514	PBX3
9	125949477	125949765	PBX3
9	126025266	126025470	NP_258257.1
9	126118195	126118374	NP_258257.1
9	126279166	126279409	NP_258257.1
9	126279419	126279666	NP_258257.1
9	126282751	126282892	NP_258257.1
9	126314594	126314702	LMX1B
9	126332757	126332918	LMX1B
9	126481582	126481857	LMX1B
10	11412897	11413004	NP_001012731.1
10	11413461	11413577	NP_001012731.1
10	11416240	11416376	NP_001012731.1
10	50242309	50242471	XP_942644.1
10	50266639	50266812	XP_942644.1
10	50267158	50267396	XP_942644.1
10	50267946	50268060	XP_942644.1
10	50274762	50275013	XP_942644.1
10	76019082	76019366	MYST4
10	76032616	76032843	MYST4
10	76461219	76461358	DUPD1
10	76461645	76461886	DUPD1
10	76668868	76669095	COMTD1
10	76692146	76692332	COMTD1
10	76724621	76724861	COMTD1
10	76725200	76725517	COMTD1
10	76831540	76831639	ZNF503
10	76834910	76835168	ZNF503
10	76891761	76892009	ZNF503
10	76938255	76938446	Q9P1K6_HUMAN
10	76972774	76972981	Q9P1K6_HUMAN
10	77027566	77027840	Q9P1K6_HUMAN
10	77028965	77029128	Q9P1K6_HUMAN
10	77044068	77044182	Q9P1K6_HUMAN
10	77059422	77059588	Q9P1K6_HUMAN
10	77069505	77069806	Q9P1K6_HUMAN
10	77076304	77076536	Q9P1K6_HUMAN
10	77090596	77090760	Q9P1K6_HUMAN
10	77137770	77138141	CJ011_HUMAN
10	77142254	77142460	CJ011_HUMAN
10	77151890	77152211	CJ011_HUMAN
10	77169187	77169382	CJ011_HUMAN
10	77194342	77194459	CJ011_HUMAN
10	77281326	77281660	CJ011_HUMAN
10	77292836	77292958	CJ011_HUMAN
10	77353811	77353908	CJ011_HUMAN
10	77353945	77354145	CJ011_HUMAN
10	77354167	77354442	CJ011_HUMAN
10	77365096	77365318	CJ011_HUMAN
10	77367524	77367816	CJ011_HUMAN
10	77368369	77368691	CJ011_HUMAN
10	77387197	77387399	CJ011_HUMAN
10	77397028	77397142	CJ011_HUMAN
10	77397213	77397508	CJ011_HUMAN
10	77424549	77424656	CJ011_HUMAN
10	77451222	77451420	CJ011_HUMAN
10	77465349	77465571	CJ011_HUMAN
10	77543743	77544097	CJ011_HUMAN
10	77660642	77660873	CJ011_HUMAN
10	77712036	77712324	CJ011_HUMAN
10	77732803	77732969	CJ011_HUMAN
10	77859016	77859270	ENSG00000198654
10	77953708	77953861	ENSG00000198654
10	78070988	78071102	ENSG00000198654
10	78346970	78347070	ENSG00000198654
10	78397684	78397813	ENSG00000198654
10	94440504	94440720	HHEX
10	102362695	102362900	HIF1AN
10	102363612	102364040	HIF1AN
10	102365053	102365317	HIF1AN
10	102372560	102372692	HIF1AN
10	102395644	102395769	PAX2
10	102399506	102399618	PAX2
10	102404265	102404487	PAX2
10	102405108	102405249	PAX2
10	102405261	102405530	PAX2
10	102406263	102406397	PAX2
10	102437364	102437461	PAX2
10	102437608	102437888	PAX2
10	102465702	102465813	PAX2
10	102486561	102486678	PAX2
10	102553679	102553933	PAX2
10	102557869	102558044	PAX2
10	102560976	102561101	PAX2
10	102586112	102586240	CJ006_HUMAN
10	102969243	102969368	LBX1
10	104030555	104030660	GBF1
10	104060449	104060668	GBF1
10	114280519	114280752	VTI1A
10	114308559	114308659	VTI1A
10	114568286	114568384	TCF7L2
10	114568694	114568806	TCF7L2
10	114708054	114708189	TCF7L2
10	114708220	114708319	TCF7L2
10	114727202	114727486	TCF7L2
10	114736127	114736357	TCF7L2
10	114757153	114757304	TCF7L2
10	114868595	114868911	TCF7L2
10	114869750	114869949	TCF7L2
10	114871046	114871244	TCF7L2
10	114872810	114872970	TCF7L2
10	114875268	114875513	TCF7L2
10	114895155	114895516	TCF7L2
10	118711369	118711502	KIAA1598
10	118888901	118889001	VAX1
10	119292108	119292285	EMX2
10	119300704	119301082	EMX2
10	119395891	119396248	EMX2
10	119620452	119620672	RAB11FIP2
10	119897845	119897945	CASC2
10	120064378	120064624	CJ084_HUMAN
10	120065154	120065506	CJ084_HUMAN
10	120066550	120066657	CJ084_HUMAN
10	120066665	120066880	CJ084_HUMAN
10	120107759	120108170	CJ084_HUMAN
10	120171349	120171509	CJ084_HUMAN
10	121329921	121330076	TIAL1
10	124829155	124829336	XP_291716.6
10	124842158	124842369	XP_291716.6
10	124842567	124842947	XP_291716.6
10	124893426	124893671	NP_005510.1
10	124893890	124893998	NP_005510.1
10	125098661	125099020	ENSG00000187493
10	125146143	125146269	ENSG00000187493
10	125179358	125179533	GPR26
10	125179601	125179977	GPR26
10	125200492	125200801	GPR26
10	126159041	126159295	NP_071409.2
10	126895561	126895740	Q8N7P4_HUMAN
10	130002977	130003142	MKI67
10	130225221	130225416	ENSG00000127610
10	130244988	130245173	ENSG00000127610
10	130410461	130410568	ENSG00000127610
10	130721703	130721856	ENSG00000127610
10	130721999	130722201	ENSG00000127610
10	130732086	130732270	ENSG00000127610
10	130732296	130732451	ENSG00000127610
10	130734288	130734424	ENSG00000127610
10	131259847	131259966	Q8TBE4_HUMAN
10	131291460	131291952	Q8TBE4_HUMAN
10	131405321	131405574	Q9HAM1_HUMAN
10	131480480	131480699	Q9HAM1_HUMAN
10	131531880	131532170	Q9HAM1_HUMAN
10	131532920	131533077	Q9HAM1_HUMAN
10	131533139	131533321	Q9HAM1_HUMAN
10	131534880	131535030	Q9HAM1_HUMAN
10	131539247	131539362	Q9HAM1_HUMAN
10	131542827	131543055	Q9HAM1_HUMAN
10	131548911	131549224	Q9HAM1_HUMAN
10	131558048	131558282	Q9HAM1_HUMAN
10	131567918	131568120	EBF3
10	131570700	131570926	EBF3
10	131575782	131576002	EBF3
10	131579160	131579369	EBF3
10	131581440	131581602	EBF3
10	131581576	131581789	EBF3
10	131582437	131582598	EBF3
10	131584073	131584352	EBF3
10	131594355	131594515	EBF3
10	131595860	131596140	EBF3
10	131600889	131601040	EBF3
10	131601096	131601235	EBF3
10	131640643	131640822	EBF3
10	131644296	131644419	EBF3
10	131654593	131654957	EBF3
10	134321500	134321664	INPP5A
10	134321916	134322052	INPP5A
10	134331108	134331439	INPP5A
10	134378774	134379132	ENSG00000198609
10	134406492	134406630	ENSG00000198609
10	134416869	134417137	ENSG00000198609
11	8180616	8180831	RIC3
11	8184755	8184916	RIC3
11	8232236	8232529	LMO1
11	8237001	8237289	LMO1
11	8246946	8247141	LMO1
11	8261209	8261708	LMO1
11	8274444	8274573	LMO1
11	8293557	8293718	LMO1
11	8308051	8308204	LMO1
11	8340380	8340692	LMO1
11	15279008	15279118	NP_001027024.2
11	15312948	15313222	NP_001027024.2
11	15404508	15404649	NP_001027024.2
11	15479797	15479937	NP_001027024.2
11	15969384	15969651	SOX6
11	16096692	16096806	SOX6
11	16170077	16170214	SOX6
11	16270670	16270813	SOX6
11	16272966	16273067	SOX6
11	16275611	16275768	SOX6
11	16278528	16278757	SOX6
11	16418199	16418316	ENSG00000183097
11	16418374	16418702	ENSG00000183097
11	27635769	27635901	BDNF
11	27699547	27699723	BDNF
11	31782142	31782539	PAX6
11	31799900	31800068	PAX6
11	33119487	33119599	CSTF3
11	33334863	33335123	HIPK3
11	82145960	82146241	Q8N9C5_HUMAN
11	112622208	112622306	NCAM1
11	113538881	113538998	NNMT
11	113539899	113540008	NNMT
11	113543014	113543149	NNMT
11	113605034	113605292	NNMT
12	23577987	23578079	SOX5
12	23662091	23662215	SOX5
12	23747290	23747481	SOX5
12	24059367	24059613	SOX5
12	44586185	44586355	SFRS2IP
12	44586471	44586590	SFRS2IP
12	52653100	52653238	HOXC11
12	52670462	52670636	HOXC10
12	52729189	52729424	HOXC5
12	52733870	52733979	HOXC5
12	78345580	78345795	ENSG00000197740
12	78347939	78348059	ENSG00000197740
12	78348121	78348257	ENSG00000197740
12	110051874	110052002	CUTL2
12	110082179	110082375	CUTL2
12	129169060	129169268	FZD10
13	26977204	26977434	NP_690876.2
13	26977482	26977627	NP_690876.2
13	27262461	27262563	GSH1
13	27264415	27264545	GSH1
13	27294360	27294805	GSH1
13	27295034	27295341	GSH1
13	34670910	34671065	NBEA
13	34671129	34671229	NBEA
13	34903812	34903915	MAB21L1
13	34973273	34973388	MAB21L1
13	34986974	34987410	MAB21L1
13	35002424	35002573	MAB21L1
13	35003846	35003994	MAB21L1
13	70936610	70936881	DACH1
13	70937048	70937158	DACH1
13	70988865	70988989	DACH1
13	71018951	71019420	DACH1
13	71096897	71097028	DACH1
13	71098955	71099161	DACH1
13	71154118	71154568	DACH1
13	71189394	71189614	DACH1
13	71199211	71199584	DACH1
13	71225357	71225527	DACH1
13	71232409	71232529	DACH1
13	71244552	71244808	DACH1
13	71262222	71262338	DACH1
13	71269779	71269946	DACH1
13	71324946	71325200	DACH1
13	71339317	71339424	DACH1
13	71566981	71567164	DACH1
13	71667609	71667735	DACH1
13	71837119	71837249	NP_079084.2
13	71837368	71837488	NP_079084.2
13	71899977	71900154	NP_079084.2
13	71980420	71980694	NP_079084.2
13	71980722	71980874	NP_079084.2
13	71985740	71985954	NP_079084.2
13	71985969	71986102	NP_079084.2
13	72123284	72123522	NP_079084.2
13	77874883	77874985	POU4F1
13	78246315	78246478	CM007_HUMAN
13	78557034	78557261	NP_071401.3
13	94112413	94112907	SOX21
13	94156883	94157438	SOX21
13	94279540	94279760	ENSG00000188465
13	94329092	94329210	ENSG00000188465
13	94344853	94345041	ENSG00000188465
13	94345056	94345189	ENSG00000188465
13	94378467	94378614	ENSG00000188465
13	94398339	94398715	ENSG00000188465
13	94416819	94417208	ENSG00000188465
13	94551384	94551612	ABCC4
13	99312161	99312369	ZIC5
13	99312588	99312737	ZIC5
13	99436666	99436904	ZIC2
13	99751192	99751290	PCCA
13	99754305	99754472	PCCA
13	99875446	99875621	Q9BVM4_HUMAN
13	99960957	99961097	Q9BVM4_HUMAN
13	111758872	111758985	SOX1
13	111804005	111804157	SOX1
14	32592093	32592272	NPAS3
14	32776480	32776581	NPAS3
14	33069262	33069399	NPAS3
14	33342684	33342780	EGLN3
14	35963582	35963807	XR_000555.1
14	36628964	36629110	SLC25A21
14	56337559	56337679	OTX2
14	56489260	56489362	OTX2
14	75571175	75571384	NP_443105.1
14	75807714	75807886	CN118_HUMAN
14	76078139	76078322	ESRRB
14	76120938	76121096	ESRRB
14	76211312	76211505	VASH1
14	93462463	93462779	CN152_HUMAN
14	96274609	96274791	VRK1
14	96832373	96832489	Q86TU9_HUMAN
14	98392713	98392818	Q9Y641_HUMAN
14	98536287	98536476	O00627_HUMAN
15	33333672	33333870	XP_497450.2
15	33368042	33368302	XP_497450.2
15	33381878	33382186	XP_497450.2
15	34037505	34037665	ATPBD4
15	34050721	34050927	ATPBD4
15	34178903	34179135	ENSG00000140209
15	34723600	34723766	NP_115888.1
15	34723819	34723923	NP_115888.1
15	34723955	34724138	NP_115888.1
15	34736091	34736198	NP_115888.1
15	34738471	34738620	NP_115888.1
15	34752629	34752828	NP_115888.1
15	34753661	34753863	NP_115888.1
15	34753964	34754099	NP_115888.1
15	34754104	34754355	NP_115888.1
15	34810573	34810676	NP_115888.1
15	34834842	34835156	Q8N345_HUMAN
15	34835969	34836081	Q8N345_HUMAN
15	34970537	34970833	Q8N345_HUMAN
15	34972988	34973223	Q8N345_HUMAN
15	34973755	34973929	Q8N345_HUMAN
15	34974202	34974321	Q8N345_HUMAN
15	34976548	34976666	Q8N345_HUMAN
15	35005290	35005492	Q8N345_HUMAN
15	35028584	35028688	Q8N345_HUMAN
15	35028709	35029218	Q8N345_HUMAN
15	35114843	35115005	MEIS2
15	35117113	35117449	MEIS2
15	35117945	35118059	MEIS2
15	35136073	35136227	MEIS2
15	35136560	35136814	MEIS2
15	35157472	35157574	MEIS2
15	35166844	35167007	MEIS2
15	35178921	35179025	MEIS2
15	35179359	35179490	MEIS2
15	35300922	35301133	MEIS2
15	35301152	35301374	MEIS2
15	35309424	35309650	MEIS2
15	35441161	35441344	MEIS2
15	35894645	35894860	TMCO5
15	35947150	35947368	TMCO5
15	35947752	35947923	TMCO5
15	55212982	55213112	TCF12
15	55213671	55213850	TCF12
15	55277586	55277708	TCF12
15	55367520	55367736	TCF12
15	56002933	56003036	ALDH1A2
15	57984698	57985120	FOXB1
15	58089933	58090174	FOXB1
15	58153775	58153873	FOXB1
15	58198136	58198330	FOXB1
15	58298751	58298889	ANXA2
15	58567778	58568003	NARG2
15	58604927	58605048	NARG2
15	64781543	64781675	SMAD6
15	64835706	64835838	SMAD6
15	64861042	64861173	SMAD6
15	65474304	65474627	XP_096885.3
15	65665154	65665396	MAP2K5
15	65827974	65828078	LBXCO_HUMAN
15	65866910	65867119	LBXCO_HUMAN
15	67964831	67964930	ENSG00000181154
15	68049055	68049198	ENSG00000181154
15	68179149	68179339	TLE3
15	68423720	68423980	TLE3
15	68465784	68465926	TLE3
15	93112788	93112958	Q9P1I3_HUMAN
15	93269967	93270096	Q9P1I3_HUMAN
15	93274939	93275108	Q9P1I3_HUMAN
15	93815880	93816024	NR2F2
15	93816046	93816158	NR2F2
15	93841929	93842199	NR2F2
15	94380884	94381039	NR2F2
15	94674859	94675021	NR2F2
15	94682241	94682350	NR2F2
15	94706770	94706927	Q8NF02_HUMAN
15	94708060	94708245	Q8NF02_HUMAN
15	94882811	94883041	Q8NF02_HUMAN
15	94989966	94990078	ENSG00000183210
15	95037125	95037287	ENSG00000183210
15	95072308	95072556	ENSG00000183210
15	95091084	95091212	ENSG00000183210
15	95146984	95147103	NP_775770.1
15	95193265	95193418	NP_775770.1
15	95215000	95215123	NP_775770.1
15	95416996	95417102	NP_775770.1
15	95491845	95492001	NP_775770.1
15	95520470	95520600	NP_775770.1
15	95740971	95741175	ARRDC4
15	95745489	95745735	ARRDC4
15	95999389	95999520	ARRDC4
15	96093341	96093625	ARRDC4
16	49539845	49540027	SALL1
16	49600227	49600373	SALL1
16	49727419	49727536	SALL1
16	49789137	49789271	SALL1
16	49947408	49947621	SALL1
16	50118145	50118305	XP_945048.1
16	50134804	50134957	XP_945048.1
16	50229002	50229201	XP_945048.1
16	50290148	50290521	XP_945048.1
16	50343958	50344346	XP_945048.1
16	50375247	50375391	XP_945048.1
16	50519385	50519547	XP_945048.1
16	50668531	50668706	TNRC9
16	51027112	51027234	TNRC9
16	51028821	51028924	TNRC9
16	51029523	51029711	TNRC9
16	51051863	51052083	TNRC9
16	51052232	51052420	TNRC9
16	51088704	51088902	TNRC9
16	51318919	51319146	NP_001010856.1
16	52256507	52256653	NP_056087
16	52538416	52538554	Q9C0B1_HUMAN
16	52582958	52583154	Q9C0B1_HUMAN
16	52640290	52640399	ENSG00000198630
16	52701712	52701873	ENSG00000198630
16	52908248	52908984	IRX3
16	53051190	53051612	IRX3
16	53081086	53081333	IRX3
16	53133927	53134029	IRX3
16	53134118	53134333	IRX3
16	53134530	53134862	IRX3
16	53168361	53168488	IRX3
16	53173952	53174195	IRX3
16	53208589	53208868	IRX5
16	53342558	53342744	IRX5
16	53356915	53357142	IRX5
16	53406113	53406259	IRX5
16	53481861	53482268	IRX5
16	53531296	53531437	IRX5
16	53554749	53554852	IRX5
16	53637337	53637469	IRX5
16	53780909	53781204	IRX6
16	53975786	53976042	IRX6
16	53982481	53982656	IRX6
16	54035441	54035628	MMP2
16	70812657	70812896	PMFBP1
16	71374306	71374576	ATBF1
16	71440966	71441144	ATBF1
16	71539173	71539314	ATBF1
16	76945337	76945434	NP_570859.1
16	77068593	77068957	Q9P1M5_HUMAN
16	77390126	77390279	Q9P1M5_HUMAN
16	77491257	77491384	Q9P1M5_HUMAN
16	77584825	77584951	Q9P1M5_HUMAN
16	78981374	78981616	DYNLRB2
16	79028271	79028487	DYNLRB2
17	32103026	32103188	ENSG00000178655
17	32135870	32136056	ENSG00000178655
17	32344511	32344659	LHX1
17	32375739	32375845	AATF
17	32403792	32403923	AATF
17	32498480	32498612	AATF
17	32522033	32522145	AATF
17	39869493	39869590	ITGA2B
17	39906574	39906693	KIAA0553
17	44001458	44001576	HOXB3
17	44007175	44007312	HOXB3
17	44010702	44010799	HOXB4
17	44022585	44022752	HOXB5
17	44022589	44022690	HOXB5
17	44037348	44037507	HOXB6
17	46294589	46294781	TOB1
17	46294912	46295069	TOB1
17	56831810	56832033	TBX2
17	67234144	67234262	XP_064265.1
17	67367766	67367890	Q8IVI1_HUMAN
18	20872078	20872276	ZNF521
18	20999223	20999316	ZNF521
18	21002011	21002327	ZNF521
18	21010433	21010657	ZNF521
18	21065020	21065224	ZNF521
18	21119367	21119513	ZNF521
18	21119965	21120147	ZNF521
18	22491447	22491572	KCTD1
18	22491747	22491875	KCTD1
18	22492049	22492179	KCTD1
18	22520958	22521175	KCTD1
18	28606906	28607157	KLHL14
18	28607218	28607323	KLHL14
18	28702483	28702738	KLHL14
18	28751988	28752136	KLHL14
18	28771264	28771489	KLHL14
18	28771632	28771811	KLHL14
18	28808680	28808959	KLHL14
18	28957899	28958148	CR034_HUMAN
18	29017179	29017423	CR034_HUMAN
18	51044286	51044387	CCDC68
18	51140501	51140602	TCF4
18	51155116	51155214	TCF4
18	51240960	51241140	TCF4
18	70477992	70478170	NP_060227.1
18	70486643	70486847	NP_060227.1
18	70492426	70492647	NP_060227.1
18	70500916	70501163	NP_060227.1
18	70501286	70501462	NP_060227.1
18	70621372	70621566	NP_060227.1
18	70637705	70637855	NP_060227.1
18	70697653	70697837	NP_060227.1
18	70721672	70721968	Q8N8S9_HUMAN
18	70845863	70846133	Q8N8S9_HUMAN
18	70866270	70866430	Q8N8S9_HUMAN
18	70877930	70878094	Q8N8S9_HUMAN
18	70951493	70951723	Q8N8S9_HUMAN
18	71051665	71051769	TSH1_HUMAN
18	71053483	71053598	TSH1_HUMAN
18	71059122	71059222	TSH1_HUMAN
18	71204033	71204324	ENSG00000182671
18	71499782	71499957	ENSG00000182671
18	71986654	71986860	ZNF516
18	72060395	72060504	ZNF516
18	73626621	73626777	GALR1
18	73626794	73626911	GALR1
18	73673967	73674074	GALR1
18	73674174	73674484	GALR1
18	73780595	73780827	GALR1
18	73826622	73826825	GALR1
18	73895431	73895753	GALR1
18	73907707	73907999	GALR1
18	74104613	74104780	SALL3
18	74108473	74108747	SALL3
18	74285315	74285594	SALL3
18	74285608	74285719	SALL3
18	74562899	74563055	SALL3
18	74619290	74619429	SALL3
18	74629687	74630010	SALL3
18	74796083	74796402	SALL3
18	74806148	74806242	SALL3
18	74835920	74836265	SALL3
18	74852707	74852909	SALL3
18	75023291	75023485	ATP9B
18	75103394	75103495	NFATC1
19	6017720	6017906	ENSG00000182883
19	35186662	35186982	Q9P1H6_HUMAN
19	35232028	35232266	Q9P1H6_HUMAN
19	35337150	35337508	Q9P1H6_HUMAN
19	35406891	35407021	ZNF536
19	35449755	35449897	ZNF536
19	35459709	35459824	ZNF536
19	35533359	35533507	ZNF536
19	35533523	35533617	ZNF536
19	35533670	35533772	ZNF536
19	35543672	35543900	ZNF536
19	35675376	35675515	ZNF536
19	35694987	35695183	ZNF536
19	35695443	35695667	ZNF536
19	35707020	35707148	ZNF536
19	35724324	35724623	ZNF536
19	35730090	35730241	ZNF536
19	35832717	35832841	ZNF536
19	35901062	35901264	ZNF536
19	36045556	36045714	Q9NT59_HUMAN
19	36057532	36057651	Q9NT59_HUMAN
19	36070431	36070543	Q9NT59_HUMAN
19	36328782	36328908	Q9NT59_HUMAN
19	36332623	36332764	Q9NT59_HUMAN
19	36348708	36348824	Q9NT59_HUMAN
19	36462723	36462970	TSH3_HUMAN
19	36498382	36498617	TSH3_HUMAN
19	36519775	36519885	TSH3_HUMAN
19	36522854	36523088	TSH3_HUMAN
19	36529105	36529274	TSH3_HUMAN
19	36690825	36690929	TSH3_HUMAN
19	36847802	36847947	TSH3_HUMAN
19	36900888	36901247	TSH3_HUMAN
19	36903139	36903340	TSH3_HUMAN
19	36984467	36984624	TSH3_HUMAN
19	37142366	37142558	ZNF507
19	37143350	37143536	ZNF507
19	38977811	38977948	KCTD15
19	39057743	39058043	KCTD15
20	20895272	20895458	NP_060944
20	20898832	20899023	NP_060944
20	20899707	20899838	NP_060944
20	20921992	20922320	NP_060944
20	21019004	21019323	NP_060944
20	21019404	21019499	NP_060944
20	21074823	21075370	NP_060944
20	21163560	21163865	XRN2
20	21164055	21164184	XRN2
20	21310986	21311351	NKX2-4
20	21442862	21443072	NKX2-2
20	21444544	21444893	NKX2-2
20	22094801	22095289	RPL41
20	22331011	22331297	ENSG00000170422
20	22332657	22332992	ENSG00000170422
20	22381188	22381338	ENSG00000170422
20	22419619	22419739	ENSG00000170422
20	22490855	22491131	ENSG00000170422
20	49612784	49612969	NFATC2
20	49852450	49852565	SALL4
20	50489279	50489493	ZFP64
20	50543477	50543685	ZFP64
20	50550762	50550943	ZFP64
20	50692410	50692522	ZFP64
20	50813585	50813733	TSH2_HUMAN
20	50855193	50855310	TSH2_HUMAN
20	51053381	51053749	TSH2_HUMAN
20	51244300	51244525	TSH2_HUMAN
20	51312292	51312454	TSH2_HUMAN
20	51395974	51396097	TSH2_HUMAN
20	51396101	51396274	TSH2_HUMAN
20	51436370	51436595	ENSG00000149618
22	25461182	25461294	CRYBA4
22	25551414	25551561	CRYBA4
22	25724142	25724289	CRYBA4
22	25763961	25764060	CRYBA4
22	26162678	26162804	MN1
X	24675781	24675882	XP_935011.1
X	24675888	24676310	XP_935011.1
X	24706318	24706436	ARX
X	24768244	24768467	ARX
X	24777424	24777635	ARX
